# Supplementary material for: Systematically Displaying the Pathogenesis of Keratoconus via Multi-Level Related Gene Enrichment-Based Review
Source: Front Med (Lausanne). 2022 Jan 24;8:770138. doi: 10.3389/fmed.2021.770138 (PMC8818795; doi:10.3389/fmed.2021.770138)
Supplement: Supplementary Table S1 — Reported candidate genes in keratoconus at the DNA level. [file Data_Sheet_1.xlsx]

## Sheet: Table S1
Table S1. Reported candidate genes in keratoconus at the DNA level.
Genes	Analysis techniques	References
(RXRA-) COL5A1	Linkage analysis; candidate gene mutation analysis; NGS; GWAS; candidate gene association studies	59, 67, 84, 90
miR184	Linkage analysis; candidate gene mutation analysis; NGS; candidate gene association studies	24, 82
LOX	Linkage analysis; candidate gene mutation analysis; GWAS; candidate gene association studies	18, 30, 90
DOCK9	Linkage analysis; candidate gene mutation analysis	15, 44
IPO5	Linkage analysis; candidate gene mutation analysis	15
SLC4A11	Linkage analysis; candidate gene mutation analysis	83
SPARC	Linkage analysis; candidate gene mutation analysis	81
STK24	Linkage analysis; candidate gene mutation analysis	15
CAST	Linkage analysis; candidate gene association studies	21, 53
IL1RN	Linkage analysis; candidate gene association studies	83
HKDC1	Linkage study	45
IL17B	Linkage study	45
PROB1	Linkage study	45
SKP1	Linkage study	45
(BANP-) ZNF469	Candidate gene mutation analysis; NGS; GWAS; candidate gene association studies	27, 32, 34, 46, 47, 62, 65
COL4A3	Candidate gene mutation analysis; NGS; GWAS; candidate gene association studies	57, 76, 78, 87
VSX1	Candidate gene mutation analysis; NGS; candidate gene association studies	16, 19, 40, 50, 54, 56, 85, 86, 89
COL4A4	Candidate gene mutation analysis; NGS; candidate gene association studies	61, 72, 87, 88
FLG	Candidate gene mutation analysis; NGS	65, 79
TGFBI	Candidate gene mutation analysis; NGS	12, 17, 31, 33, 80
TIMP3	Candidate gene mutation analysis; candidate gene association studies	68, 90
mitochondrial genes	Candidate gene mutation analysis	13
SOD1	Candidate gene mutation analysis	25
GALNT14	NGS	63
PCSK1	NGS	69
PPIP5K2	NGS	69
TSC1	NGS	52
TUBA3D	NGS	51
ADAMTS3	NGS	76
BIRC2	NGS	72
CD248	NGS	76
COL6A2	NGS	76
COL6A5	NGS	77
FZD2	NGS	72
LRP6	NGS	72
MYOF	NGS	77
PAK6	NGS	72
PPP1R12A	NGS	72
PPP3CC	NGS	72
PTK6	NGS	72
STX2	NGS	77
VANGL1	NGS	72
WNT1	NGS	72
WNT16	NGS	76
ZNF676	NGS	77
ZNF765	NGS	77
FNDC3B	GWAS; candidate gene association studies	20
FOXO1	GWAS; candidate gene association studies	57, 59
HGF	GWAS; candidate gene association studies	29, 59
MPDZ-NFIB	GWAS; candidate gene association studies	27, 38, 55, 59
RAB3GAP1	GWAS; candidate gene association studies	14, 23
IMMP2L	Meta analysis (GWAS); candidate gene association studies	23, 48
CSNK1E	GWAS	70
MAML2	GWAS	70
PNPLA2	GWAS	70
SMAD3	GWAS	74
STON2	GWAS	74
WNT10A	GWAS	41, 59
ADAMTS9	Candidate gene association studies	68
APEX1	Candidate gene association studies	43
CAT	Candidate gene association studies	58
FAS	Candidate gene association studies	36
FASLG	Candidate gene association studies	36
FEN1	Candidate gene association studies	35
GPX1	Candidate gene association studies	58, 66, 71
IL1A	Candidate gene association studies	19, 42
IL1B	Candidate gene association studies	11, 22, 42
KCND3	Candidate gene association studies	23, 59
KIF26B	Candidate gene association studies	61
LIG3	Candidate gene association studies	39
MAP3K19	Candidate gene association studies	59
MMP9	Candidate gene association studies	64
POLG	Candidate gene association studies	37, 73
RAD51	Candidate gene association studies	26
TF	Candidate gene association studies	28
TIMP1	Candidate gene association studies	64, 75
TNF-α	Candidate gene association studies	49
XRCC1	Candidate gene association studies	37, 73
WNT3	Reduced representation bisulfite sequencing	60
WNT5A	Reduced representation bisulfite sequencing	60

## Sheet: Table S2
Table S2. The gene lists of reported differential expressed genes between KC and normal cornea at the transcription level.
Genes	Changes	Materials	References
PMAIP1	down	corneal stromal fibroblast	94
SLC25A31	up	corneal stromal fibroblast	94
SLC25A4	up	corneal stromal fibroblast	94
SOD2	down	corneal stromal fibroblast	94
IL6	up	corneal tissues	49
RELA	up	corneal tissues	49
TNF	up	corneal tissues	49
TNFRSF1B	up	corneal tissues	49
CPSF3	up	corneal stromal fibroblast	95
FOXM1	down	corneal stromal fibroblast	95
PRDX6	up	corneal stromal fibroblast	95
SCARA3	down	corneal stromal fibroblast	95
SOD1	down	corneal stromal fibroblast	95
SOD2	up	corneal stromal fibroblast	95
SOD3	down	corneal stromal fibroblast	95
AR	up	corneal epitheliums	96
ESR1	up	corneal epitheliums	96
ADAMTS1	down	corneal tissue	97
COL11A1	down	corneal tissue	97
COL6A1	down	corneal tissue	97
COL7A1	down	corneal tissue	97
CTGF	down	corneal tissue	97
FN1	down	corneal tissue	97
ICAM1	down	corneal tissue	97
ITGA5	down	corneal tissue	97
ITGAM	down	corneal tissue	97
MMP9	down	corneal tissue	97
SPP1	down	corneal tissue	97
TIMP2	down	corneal tissue	97
KLF6	up	corneal tissue	98
PTPRF	up	corneal stromal fibroblast	99
BDNF	up	corneal tissue	100
CNTF	up	corneal tissue	100
NGFR	up	corneal tissue	100
NTF4	up	corneal tissue	100
NTRK1	up	corneal tissue	100
IL6	up	corneal stromal fibroblast	101
MMP1	up	corneal stromal fibroblast	101
SMAD2	up	corneal tissue	102
TGFB2	up	corneal tissue	102
B3GALT6	up	corneal stromal fibroblast	103
B3GNT7	down	corneal stromal fibroblast	103
BGN	down	corneal stromal fibroblast	103
CHPF	up	corneal stromal fibroblast	103
CHST1	up	corneal stromal fibroblast	103
CHST12	up	corneal stromal fibroblast	103
CHST13	up	corneal stromal fibroblast	103
CHST15	up	corneal stromal fibroblast	103
CHST3	up	corneal stromal fibroblast	103
CHST7	up	corneal stromal fibroblast	103
CSGALNACT1	up	corneal stromal fibroblast	103
DSE	down	corneal stromal fibroblast	103
KERA	down	corneal stromal fibroblast	103
LUM	down	corneal stromal fibroblast	103
OGN	down	corneal stromal fibroblast	103
XYLT1	down	corneal stromal fibroblast	103
XYLT2	up	corneal stromal fibroblast	103
HPSE	up	corneal epitheliums & stromal fibroblast	104
IGF2	down	corneal stromal fibroblast	105
IGFBP3	down	corneal stromal fibroblast	105
IGFBP5	down	corneal stromal fibroblast	105
LITAF	up	corneal stromal fibroblast	105
MAPK1	up	corneal stromal fibroblast	105
POR	up	corneal stromal fibroblast	105
SDC1	down	corneal stromal fibroblast	105
TNFAIP6	up	corneal stromal fibroblast	105
TP53BP2	up	corneal stromal fibroblast	105
COX1	up	corneal tissue	106
ND1	up	corneal tissue	106
ND6	up	corneal tissue	106
POLRMT	up	corneal tissue	106
TFAM	down	corneal tissue	106
TFB2M	up	corneal tissue	106
ACTB	down	stroma	107
ELAVL1	down	stroma	107
IGFBP5	down	corneal stromal fibroblast	108
TNFAIP6	up	corneal stromal fibroblast	108
CAT	up	corneal tissue	109
CTSV	up	corneal tissue	109
TIMP1	down	corneal tissue	109
A2M	down	corneal tissue	110
ABCC10	up	corneal tissue	110
ABHD17A	up	corneal tissue	110
ACKR3	down	corneal tissue	110
ACSF3	up	corneal tissue	110
ACSS3	down	corneal tissue	110
ADAD2	up	corneal tissue	110
ADAMTS1	down	corneal tissue	110
ADAMTS14	up	corneal tissue	110
ADAMTSL4-AS1	up	corneal tissue	110
ADCY6	up	corneal tissue	110
ADGRF1	up	corneal tissue	110
ADGRF1	up	corneal tissue	110
ADM	down	corneal tissue	110
AGAP10P	up	corneal tissue	110
AGPAT3	up	corneal tissue	110
AHNAK2	up	corneal tissue	110
AKAP2	down	corneal tissue	110
ALOX15B	down	corneal tissue	110
ALOX5	down	corneal tissue	110
ALS2CL	up	corneal tissue	110
ALS2CL	up	corneal tissue	110
ANGPTL7	down	corneal tissue	110
ANKRD52	up	corneal tissue	110
ANO6	down	corneal tissue	110
ANXA11	up	corneal tissue	110
APOD	down	corneal tissue	110
APOE	down	corneal tissue	110
AQP3	down	corneal tissue	110
AQP5	down	corneal tissue	110
ARHGAP24	down	corneal tissue	110
ARHGAP40	up	corneal tissue	110
ARID5B	down	corneal tissue	110
ARL4A	down	corneal tissue	110
ARMCX3	down	corneal tissue	110
ARRDC3	down	corneal tissue	110
ATP1A1	down	corneal tissue	110
ATP1B2	down	corneal tissue	110
BAG1	down	corneal tissue	110
BCL3	down	corneal tissue	110
BHLHE40	down	corneal tissue	110
BICDL2	up	corneal tissue	110
BICDL2	up	corneal tissue	110
BIRC3	down	corneal tissue	110
BNIP3	down	corneal tissue	110
BNIPL	up	corneal tissue	110
BTG3	down	corneal tissue	110
C11orf96	down	corneal tissue	110
C12orf49	up	corneal tissue	110
C12orf57	down	corneal tissue	110
C1orf116	up	corneal tissue	110
C1orf132	up	corneal tissue	110
C1R	down	corneal tissue	110
C2CD2L	up	corneal tissue	110
C2CD2L	up	corneal tissue	110
C3	down	corneal tissue	110
C6orf132	up	corneal tissue	110
CA12	down	corneal tissue	110
CA12	down	corneal tissue	110
CA3	down	corneal tissue	110
CACNA1D	up	corneal tissue	110
CACNA2D1	down	corneal tissue	110
CADM3	down	corneal tissue	110
CAPN15	up	corneal tissue	110
CBX6	up	corneal tissue	110
CCND2	down	corneal tissue	110
CD14	down	corneal tissue	110
CD248	down	corneal tissue	110
CD83	down	corneal tissue	110
CDC42BPG	up	corneal tissue	110
CDC42EP5	down	corneal tissue	110
CDH2	down	corneal tissue	110
CEACAM5	down	corneal tissue	110
CEACAM6	down	corneal tissue	110
CEACAM7	down	corneal tissue	110
CEBPD	down	corneal tissue	110
CELSR1	up	corneal tissue	110
CELSR2	up	corneal tissue	110
CEP170B	up	corneal tissue	110
CFB	down	corneal tissue	110
CFH	down	corneal tissue	110
CHST2	up	corneal tissue	110
CHST3	up	corneal tissue	110
CHST7	down	corneal tissue	110
CITED2	down	corneal tissue	110
CLEC2B	down	corneal tissue	110
CLIC4	down	corneal tissue	110
CLN8	up	corneal tissue	110
CNN3	down	corneal tissue	110
CNTN1	down	corneal tissue	110
COL5A3	up	corneal tissue	110
COL8A1	down	corneal tissue	110
COL8A2	down	corneal tissue	110
COTL1	down	corneal tissue	110
CPAMD8	up	corneal tissue	110
CPE	down	corneal tissue	110
CPLX2	up	corneal tissue	110
CRIPAK	up	corneal tissue	110
CRISPLD2	down	corneal tissue	110
CTGF	down	corneal tissue	110
CTSL	down	corneal tissue	110
CXCL1	down	corneal tissue	110
CYP24A1	down	corneal tissue	110
CYP27A1	down	corneal tissue	110
CYP27C1	up	corneal tissue	110
CYP2S1	down	corneal tissue	110
CYR61	down	corneal tissue	110
CYTL1	down	corneal tissue	110
CYYR1	down	corneal tissue	110
DAB2IP	up	corneal tissue	110
DAB2IP	up	corneal tissue	110
DBNL	up	corneal tissue	110
DCT	down	corneal tissue	110
DDIT4	down	corneal tissue	110
DDX60	up	corneal tissue	110
DEGS1	down	corneal tissue	110
DHRS3	down	corneal tissue	110
DKK4	down	corneal tissue	110
DLL1	down	corneal tissue	110
DOCK3	up	corneal tissue	110
DOCK6	up	corneal tissue	110
DPY19L1	down	corneal tissue	110
DPYD	down	corneal tissue	110
DPYSL2	down	corneal tissue	110
DPYSL3	down	corneal tissue	110
E2F7	up	corneal tissue	110
ECHDC2	up	corneal tissue	110
EFNA1	down	corneal tissue	110
EGLN3	down	corneal tissue	110
EGR1	up	corneal tissue	110
EHD3	down	corneal tissue	110
ELF3	down	corneal tissue	110
ELOVL5	down	corneal tissue	110
EMX2	down	corneal tissue	110
ENPP1	down	corneal tissue	110
ENPP5	down	corneal tissue	110
EPN3	up	corneal tissue	110
EPPK1	up	corneal tissue	110
ERICH1	up	corneal tissue	110
ETS2	down	corneal tissue	110
F2R	down	corneal tissue	110
F2RL3	up	corneal tissue	110
F3	down	corneal tissue	110
FAM105A	down	corneal tissue	110
FAM213A	down	corneal tissue	110
FAM53B	up	corneal tissue	110
FAM89A	down	corneal tissue	110
FAM95B1	up	corneal tissue	110
FAM95B1	up	corneal tissue	110
FASTK	up	corneal tissue	110
FBL	down	corneal tissue	110
FBLN1	down	corneal tissue	110
FBLN1	down	corneal tissue	110
FBN1	down	corneal tissue	110
FGF10	down	corneal tissue	110
FHDC1	down	corneal tissue	110
FIBIN	down	corneal tissue	110
FKBP5	down	corneal tissue	110
FMOD	down	corneal tissue	110
FOXK1	up	corneal tissue	110
FSTL1	down	corneal tissue	110
FSTL1	down	corneal tissue	110
FTL	down	corneal tissue	110
FUS	up	corneal tissue	110
FZD8	up	corneal tissue	110
GALNS	up	corneal tissue	110
GALNT15	down	corneal tissue	110
GAS6	down	corneal tissue	110
GBP2	down	corneal tissue	110
GLIS3	down	corneal tissue	110
GLTSCR2	down	corneal tissue	110
GLTSCR2	down	corneal tissue	110
GLUL	down	corneal tissue	110
GMPR	down	corneal tissue	110
GNAZ	down	corneal tissue	110
GPM6B	down	corneal tissue	110
GPNMB	down	corneal tissue	110
GPR153	up	corneal tissue	110
GPSM2	down	corneal tissue	110
GPX3	down	corneal tissue	110
GRAP2	up	corneal tissue	110
GSTO1	down	corneal tissue	110
H1FX	down	corneal tissue	110
HDAC4	up	corneal tissue	110
HILPDA	down	corneal tissue	110
HIST1H1C	down	corneal tissue	110
HIST1H1D	down	corneal tissue	110
HIST1H2BG	down	corneal tissue	110
HLA-DRA	down	corneal tissue	110
HLA-DRB1	down	corneal tissue	110
HLA-DRB5	down	corneal tissue	110
HR	up	corneal tissue	110
HRH1	down	corneal tissue	110
HSD17B2	down	corneal tissue	110
HSPH1	up	corneal tissue	110
IBA57	up	corneal tissue	110
ICOSLG	up	corneal tissue	110
ID3	down	corneal tissue	110
ID4	down	corneal tissue	110
IFI16	down	corneal tissue	110
IFI6	down	corneal tissue	110
IFITM1	down	corneal tissue	110
IFITM2	down	corneal tissue	110
IFITM3	down	corneal tissue	110
IGFBP3	down	corneal tissue	110
IGFBP4	down	corneal tissue	110
IGFBP5	down	corneal tissue	110
IGSF9	up	corneal tissue	110
IRF2BP2	down	corneal tissue	110
IRS1	down	corneal tissue	110
IRX3	down	corneal tissue	110
ITM2C	down	corneal tissue	110
IVNS1ABP	down	corneal tissue	110
JUN	up	corneal tissue	110
KCTD8	up	corneal tissue	110
KDM3A	down	corneal tissue	110
KIAA0100	up	corneal tissue	110
KIFC3	up	corneal tissue	110
KLF10	down	corneal tissue	110
KLF11	down	corneal tissue	110
KLF13	up	corneal tissue	110
KLF2	down	corneal tissue	110
KLF9	down	corneal tissue	110
KLHL29	up	corneal tissue	110
KLHL36	up	corneal tissue	110
KMT2D	up	corneal tissue	110
KREMEN1	up	corneal tissue	110
KRT13	down	corneal tissue	110
KRT15	down	corneal tissue	110
KRT15	down	corneal tissue	110
KRT16	down	corneal tissue	110
KRT19	down	corneal tissue	110
KRT3	up	corneal tissue	110
KRT4	down	corneal tissue	110
KRT6A	down	corneal tissue	110
KRT78	up	corneal tissue	110
LAPTM5	down	corneal tissue	110
LCN2	down	corneal tissue	110
LGALS9C	up	corneal tissue	110
LGALSL	up	corneal tissue	110
LIFR	down	corneal tissue	110
LIMA1	down	corneal tissue	110
LINC00324	down	corneal tissue	110
LTBP2	down	corneal tissue	110
LYN	down	corneal tissue	110
MAL	up	corneal tissue	110
MAOA	down	corneal tissue	110
MAP3K5	down	corneal tissue	110
MAP3K9	up	corneal tissue	110
MARCKSL1	down	corneal tissue	110
MAVS	up	corneal tissue	110
MC3R	up	corneal tissue	110
MEG3	down	corneal tissue	110
MEG3	down	corneal tissue	110
MGP	down	corneal tissue	110
MICALCL	up	corneal tissue	110
MPRIP	up	corneal tissue	110
MROH1	up	corneal tissue	110
MROH6	up	corneal tissue	110
MSN	down	corneal tissue	110
MT2A	down	corneal tissue	110
MUC16	up	corneal tissue	110
MUC22	up	corneal tissue	110
MYOC	down	corneal tissue	110
MZF1	up	corneal tissue	110
MZF1	up	corneal tissue	110
N4BP3	up	corneal tissue	110
NACC2	up	corneal tissue	110
NAP1L1	down	corneal tissue	110
NBEAL2	up	corneal tissue	110
NCS1	up	corneal tissue	110
NDRG1	down	corneal tissue	110
NDST1	up	corneal tissue	110
NECTIN1	up	corneal tissue	110
NFKBIA	down	corneal tissue	110
NGFR	up	corneal tissue	110
NINJ1	down	corneal tissue	110
NIPAL3	up	corneal tissue	110
NOG	down	corneal tissue	110
NOS2	down	corneal tissue	110
NPR3	down	corneal tissue	110
NRG4	up	corneal tissue	110
NRN1	down	corneal tissue	110
NTNG1	down	corneal tissue	110
NTNG1	down	corneal tissue	110
NUDT4	down	corneal tissue	110
NUPR1	down	corneal tissue	110
OPA3	up	corneal tissue	110
OTUB2	up	corneal tissue	110
OVOL1	up	corneal tissue	110
P2RY1	down	corneal tissue	110
P2RY2	up	corneal tissue	110
P3H2	down	corneal tissue	110
P4HA1	down	corneal tissue	110
PAPLN	up	corneal tissue	110
PAPPA	down	corneal tissue	110
PAPPA-AS1	down	corneal tissue	110
PCDH7	down	corneal tissue	110
PCP4L1	down	corneal tissue	110
PCSK7	up	corneal tissue	110
PDE4C	up	corneal tissue	110
PDK4	down	corneal tissue	110
PDXK	up	corneal tissue	110
PER3	up	corneal tissue	110
PEX5L	up	corneal tissue	110
PFDN5	down	corneal tissue	110
PFKP	down	corneal tissue	110
PHACTR1	up	corneal tissue	110
PHACTR1	up	corneal tissue	110
PHLDA1	down	corneal tissue	110
PIGR	down	corneal tissue	110
PIK3IP1	down	corneal tissue	110
PITPNM3	up	corneal tissue	110
PITX2	down	corneal tissue	110
PLEKHH3	up	corneal tissue	110
PLEKHN1	up	corneal tissue	110
PLGLA	up	corneal tissue	110
PLIN2	down	corneal tissue	110
PLP1	down	corneal tissue	110
PLPP3	down	corneal tissue	110
PLXNA1	up	corneal tissue	110
PLXNA2	up	corneal tissue	110
PMP22	down	corneal tissue	110
PNRC1	down	corneal tissue	110
POLR1A	up	corneal tissue	110
POP1	up	corneal tissue	110
PPP1R3B	down	corneal tissue	110
PPP1R3C	down	corneal tissue	110
PRELP	down	corneal tissue	110
PRICKLE2	down	corneal tissue	110
PRKAA2	down	corneal tissue	110
PRSS23	down	corneal tissue	110
PSD4	up	corneal tissue	110
PTPRM	down	corneal tissue	110
PTPRZ1	down	corneal tissue	110
QRICH2	up	corneal tissue	110
RAB11FIP4	up	corneal tissue	110
RAB31	down	corneal tissue	110
RAB32	down	corneal tissue	110
RAET1E	up	corneal tissue	110
RBMS3	down	corneal tissue	110
RGL1	down	corneal tissue	110
RGS2	down	corneal tissue	110
RGS5	down	corneal tissue	110
RGS7BP	down	corneal tissue	110
RHOBTB3	down	corneal tissue	110
RRAGD	down	corneal tissue	110
RRM2B	down	corneal tissue	110
RTN4RL1	down	corneal tissue	110
RXRA	up	corneal tissue	110
S100A2	down	corneal tissue	110
S100A9	down	corneal tissue	110
SAA1	down	corneal tissue	110
SBF1	up	corneal tissue	110
SCNN1G	down	corneal tissue	110
SDPR	down	corneal tissue	110
SEMA3E	down	corneal tissue	110
SEMA6A	down	corneal tissue	110
SERPINF1	down	corneal tissue	110
SERPING1	down	corneal tissue	110
SESTD1	down	corneal tissue	110
SFRP1	down	corneal tissue	110
SGK1	down	corneal tissue	110
SH3D21	up	corneal tissue	110
SIGLEC15	up	corneal tissue	110
SLC1A4	down	corneal tissue	110
SLC26A4	down	corneal tissue	110
SLC2A1	down	corneal tissue	110
SLC34A2	down	corneal tissue	110
SLC35C1	up	corneal tissue	110
SLC35E2B	up	corneal tissue	110
SLC35F2	down	corneal tissue	110
SLC36A1	up	corneal tissue	110
SLC40A1	down	corneal tissue	110
SLC45A4	up	corneal tissue	110
SLC4A4	down	corneal tissue	110
SLC4A4	down	corneal tissue	110
SLC6A14	down	corneal tissue	110
SLC6A6	down	corneal tissue	110
SLC6A8	down	corneal tissue	110
SLC7A5	up	corneal tissue	110
SLC9A7	down	corneal tissue	110
SLPI	down	corneal tissue	110
SOCS3	down	corneal tissue	110
SOD2	down	corneal tissue	110
SOGA1	up	corneal tissue	110
SOX7	down	corneal tissue	110
SOX9	down	corneal tissue	110
SPARCL1	down	corneal tissue	110
SPON1	down	corneal tissue	110
SPRR2A	up	corneal tissue	110
SRPX2	down	corneal tissue	110
STC1	down	corneal tissue	110
STK35	up	corneal tissue	110
STK39	down	corneal tissue	110
STMN3	down	corneal tissue	110
SVEP1	down	corneal tissue	110
SYNPO	down	corneal tissue	110
TC2N	down	corneal tissue	110
TEF	up	corneal tissue	110
TF	down	corneal tissue	110
TGFBR2	down	corneal tissue	110
TGFBR3	down	corneal tissue	110
TGM1	down	corneal tissue	110
THOC5	up	corneal tissue	110
TIMP1	down	corneal tissue	110
TIMP3	down	corneal tissue	110
TMEM110	up	corneal tissue	110
TMEM184A	up	corneal tissue	110
TMEM47	down	corneal tissue	110
TNFRSF10D	down	corneal tissue	110
TNNI2	up	corneal tissue	110
TNS1	down	corneal tissue	110
TOM1L2	up	corneal tissue	110
TOMM7	down	corneal tissue	110
TRAF3	up	corneal tissue	110
TRIB2	down	corneal tissue	110
TRIM25	up	corneal tissue	110
TRIM66	up	corneal tissue	110
TRNP1	down	corneal tissue	110
TRPM3	up	corneal tissue	110
TRPV3	up	corneal tissue	110
TSC22D1	down	corneal tissue	110
TSC22D3	down	corneal tissue	110
TSPAN6	down	corneal tissue	110
TXK	up	corneal tissue	110
TXNIP	down	corneal tissue	110
UBALD2	down	corneal tissue	110
UBE3D	up	corneal tissue	110
UGT8	up	corneal tissue	110
ULBP1	up	corneal tissue	110
UNC119B	up	corneal tissue	110
UNC5B	up	corneal tissue	110
UQCRQ	down	corneal tissue	110
USH1G	up	corneal tissue	110
UST	down	corneal tissue	110
VAPB	up	corneal tissue	110
VEGFA	down	corneal tissue	110
VEGFA	down	corneal tissue	110
VLDLR	down	corneal tissue	110
VSIG2	down	corneal tissue	110
VWF	up	corneal tissue	110
WNT9A	up	corneal tissue	110
XYLT1	up	corneal tissue	110
ZBTB16	down	corneal tissue	110
ZCCHC24	down	corneal tissue	110
ZEB2	down	corneal tissue	110
ZMIZ1	up	corneal tissue	110
ZNF681	up	corneal tissue	110
ZNF703	down	corneal tissue	110
ZNF714	up	corneal tissue	110
ZNRD1ASP	up	corneal tissue	110
ZXDC	up	corneal tissue	110
ACTA2	down	corneal stromal fibroblasts	111
BMP4	up	corneal stromal fibroblasts	111
C12orf57	down	corneal stromal fibroblasts	111
CFL1	up	corneal stromal fibroblasts	111
MRVI1	up	corneal stromal fibroblasts	111
SSTR1	down	corneal stromal fibroblasts	111
TIMP1	down	corneal stromal fibroblasts	111
TIMP3	down	corneal stromal fibroblasts	111
BTG2	down	corneal tissue	112
DUSP1	down	corneal tissue	112
FOS	down	corneal tissue	112
FOSB	down	corneal tissue	112
ID1	down	corneal tissue	112
JUN	down	corneal tissue	112
KRT78	up	corneal tissue	112
MCL1	down	corneal tissue	112
NUAK2	down	corneal tissue	112
ODC1	down	corneal tissue	112
SLC20A1	down	corneal tissue	112
UBC	down	corneal tissue	112
ZFP36	down	corneal tissue	112
A2M	down	corneal tissue	113
AAED1	down	corneal tissue	113
AAR2	down	corneal tissue	113
AASS	down	corneal tissue	113
ABCB4	down	corneal tissue	113
ABCC1	down	corneal tissue	113
ABCC3	down	corneal tissue	113
ABCC4	down	corneal tissue	113
ABCG2	down	corneal tissue	113
ABI3	down	corneal tissue	113
ACKR3	down	corneal tissue	113
ACP5	down	corneal tissue	113
ACSL4	down	corneal tissue	113
ACSL5	down	corneal tissue	113
ACTA2	down	corneal tissue	113
ACTN1	down	corneal tissue	113
ADA	down	corneal tissue	113
ADAD2	up	corneal tissue	113
ADAM12	down	corneal tissue	113
ADAM23	down	corneal tissue	113
ADAM33	down	corneal tissue	113
ADAMTS1	down	corneal tissue	113
ADAMTS10	down	corneal tissue	113
ADAMTS17	up	corneal tissue	113
ADAMTS4	down	corneal tissue	113
ADAMTS5	down	corneal tissue	113
ADAMTS7	down	corneal tissue	113
ADAMTSL2	up	corneal tissue	113
ADAP2	down	corneal tissue	113
ADARB1	down	corneal tissue	113
ADARB2	up	corneal tissue	113
ADCY3	down	corneal tissue	113
ADGRA2	down	corneal tissue	113
ADGRD1	down	corneal tissue	113
ADGRE2	down	corneal tissue	113
ADH1B	down	corneal tissue	113
ADH7	up	corneal tissue	113
ADRB2	up	corneal tissue	113
AFP	down	corneal tissue	113
AHR	down	corneal tissue	113
AHRR	down	corneal tissue	113
AIFM3	up	corneal tissue	113
AJAP1	up	corneal tissue	113
AK5	down	corneal tissue	113
AKAP12	down	corneal tissue	113
AKAP2	down	corneal tissue	113
ALDH2	down	corneal tissue	113
ALDH3B2	down	corneal tissue	113
ALDH4A1	down	corneal tissue	113
AMOT	down	corneal tissue	113
ANGPT1	down	corneal tissue	113
ANKRD20A1	up	corneal tissue	113
ANKRD20A2	up	corneal tissue	113
ANKRD20A4	up	corneal tissue	113
ANKRD29	down	corneal tissue	113
ANKRD33B	down	corneal tissue	113
ANKRD36C	down	corneal tissue	113
ANKRD44	down	corneal tissue	113
ANKRD62	up	corneal tissue	113
ANKRD65	down	corneal tissue	113
ANO4	up	corneal tissue	113
ANO6	down	corneal tissue	113
ANPEP	down	corneal tissue	113
ANTXR1	down	corneal tissue	113
ANTXR2	down	corneal tissue	113
ANXA5	down	corneal tissue	113
ANXA6	down	corneal tissue	113
AOX1	down	corneal tissue	113
APBB1	down	corneal tissue	113
APBB2	down	corneal tissue	113
APCDD1	down	corneal tissue	113
APOL3	down	corneal tissue	113
AQP1	down	corneal tissue	113
AR	down	corneal tissue	113
AREG	down	corneal tissue	113
ARHGAP11A	down	corneal tissue	113
ARHGAP20	down	corneal tissue	113
ARHGAP25	down	corneal tissue	113
ARHGAP26	down	corneal tissue	113
ARHGAP31	down	corneal tissue	113
ARHGAP44	up	corneal tissue	113
ARHGAP45	down	corneal tissue	113
ARHGAP6	down	corneal tissue	113
ARHGEF16	up	corneal tissue	113
ARHGEF25	down	corneal tissue	113
ARHGEF40	down	corneal tissue	113
ARID3A	down	corneal tissue	113
ARL4A	down	corneal tissue	113
ARMCX1	down	corneal tissue	113
ARMCX2	down	corneal tissue	113
ARMCX3	down	corneal tissue	113
ARMCX6	down	corneal tissue	113
ARNT2	down	corneal tissue	113
ARRDC4	down	corneal tissue	113
ARSB	down	corneal tissue	113
ATP2B2	up	corneal tissue	113
ATP8B2	down	corneal tissue	113
ATP8B4	down	corneal tissue	113
AXIN2	down	corneal tissue	113
AXL	down	corneal tissue	113
B2M	down	corneal tissue	113
B3GLCT	down	corneal tissue	113
BACH2	down	corneal tissue	113
BAIAP3	up	corneal tissue	113
BBC3	down	corneal tissue	113
BCL11B	down	corneal tissue	113
BCL2	down	corneal tissue	113
BEGAIN	down	corneal tissue	113
BICC1	down	corneal tissue	113
BLID	down	corneal tissue	113
BMP4	down	corneal tissue	113
BMPER	down	corneal tissue	113
BMPR1B	down	corneal tissue	113
BST1	down	corneal tissue	113
BTN2A2	down	corneal tissue	113
C10orf10	down	corneal tissue	113
C10orf11	down	corneal tissue	113
C11orf63	down	corneal tissue	113
C14orf37	down	corneal tissue	113
C15orf48	down	corneal tissue	113
C15orf52	down	corneal tissue	113
C1orf186	down	corneal tissue	113
C1orf198	down	corneal tissue	113
C21orf62	up	corneal tissue	113
C2orf27A	down	corneal tissue	113
C3AR1	down	corneal tissue	113
C5AR1	down	corneal tissue	113
C8orf74	down	corneal tissue	113
CA12	up	corneal tissue	113
CA3	up	corneal tissue	113
CACHD1	down	corneal tissue	113
CACNA1E	up	corneal tissue	113
CACNA1H	up	corneal tissue	113
CACNA1I	up	corneal tissue	113
CACNA2D1	down	corneal tissue	113
CALD1	down	corneal tissue	113
CAMK2B	up	corneal tissue	113
CAPN14	down	corneal tissue	113
CAPN8	up	corneal tissue	113
CASK	down	corneal tissue	113
CASP1	down	corneal tissue	113
CASR	up	corneal tissue	113
CASS4	down	corneal tissue	113
CAV1	down	corneal tissue	113
CAV2	down	corneal tissue	113
CBLN4	up	corneal tissue	113
CCBE1	down	corneal tissue	113
CCDC136	down	corneal tissue	113
CCDC152	down	corneal tissue	113
CCDC153	up	corneal tissue	113
CCDC158	down	corneal tissue	113
CCDC170	down	corneal tissue	113
CCDC34	down	corneal tissue	113
CCDC68	down	corneal tissue	113
CCDC71L	down	corneal tissue	113
CCDC74A	down	corneal tissue	113
CCDC80	down	corneal tissue	113
CCDC88A	down	corneal tissue	113
CCDC88C	down	corneal tissue	113
CCK	down	corneal tissue	113
CCNJ	down	corneal tissue	113
CCR2	down	corneal tissue	113
CCR7	down	corneal tissue	113
CCR9	up	corneal tissue	113
CCSER1	down	corneal tissue	113
CD200	down	corneal tissue	113
CD200R1	down	corneal tissue	113
CD248	down	corneal tissue	113
CD300A	down	corneal tissue	113
CD36	up	corneal tissue	113
CD37	down	corneal tissue	113
CD3G	down	corneal tissue	113
CD59	down	corneal tissue	113
CD86	down	corneal tissue	113
CDC42EP3	down	corneal tissue	113
CDC42EP5	down	corneal tissue	113
CDCA7L	up	corneal tissue	113
CDH12	up	corneal tissue	113
CDH17	down	corneal tissue	113
CDH24	down	corneal tissue	113
CDH4	up	corneal tissue	113
CDH5	down	corneal tissue	113
CDHR1	down	corneal tissue	113
CDHR3	down	corneal tissue	113
CDK14	down	corneal tissue	113
CDK6	down	corneal tissue	113
CDKN1A	down	corneal tissue	113
CDKN2A	down	corneal tissue	113
CDKN2B	down	corneal tissue	113
CDR1	down	corneal tissue	113
CDRT1	down	corneal tissue	113
CEACAM1	down	corneal tissue	113
CEACAM7	down	corneal tissue	113
CEP112	down	corneal tissue	113
CERS4	down	corneal tissue	113
CES3	down	corneal tissue	113
CFH	down	corneal tissue	113
CFI	down	corneal tissue	113
CHN1	down	corneal tissue	113
CHP2	up	corneal tissue	113
CHPT1	down	corneal tissue	113
CHRD	down	corneal tissue	113
CHRFAM7A	down	corneal tissue	113
CHST2	up	corneal tissue	113
CIB2	down	corneal tissue	113
CKMT1B	up	corneal tissue	113
CLC	up	corneal tissue	113
CLCA4	up	corneal tissue	113
CLDN1	down	corneal tissue	113
CLDN16	down	corneal tissue	113
CLEC11A	down	corneal tissue	113
CLEC18C	up	corneal tissue	113
CLIC2	down	corneal tissue	113
CLSTN3	down	corneal tissue	113
CLTCL1	down	corneal tissue	113
CMPK2	down	corneal tissue	113
CMSS1	up	corneal tissue	113
CMYA5	down	corneal tissue	113
CNN3	down	corneal tissue	113
CNRIP1	down	corneal tissue	113
CNTN3	down	corneal tissue	113
COL10A1	down	corneal tissue	113
COL12A1	down	corneal tissue	113
COL16A1	down	corneal tissue	113
COL21A1	up	corneal tissue	113
COL23A1	down	corneal tissue	113
COL4A3	up	corneal tissue	113
COL5A2	down	corneal tissue	113
COL6A1	down	corneal tissue	113
COL6A2	down	corneal tissue	113
COL6A3	down	corneal tissue	113
COL6A6	down	corneal tissue	113
COL7A1	down	corneal tissue	113
COPZ2	down	corneal tissue	113
CORIN	down	corneal tissue	113
COTL1	down	corneal tissue	113
CPA6	down	corneal tissue	113
CPE	down	corneal tissue	113
CPED1	down	corneal tissue	113
CPNE4	down	corneal tissue	113
CPQ	down	corneal tissue	113
CRABP2	down	corneal tissue	113
CRACR2A	down	corneal tissue	113
CRB2	up	corneal tissue	113
CRISPLD1	down	corneal tissue	113
CRISPLD2	down	corneal tissue	113
CSF1	down	corneal tissue	113
CSF2RA	down	corneal tissue	113
CSGALNACT1	down	corneal tissue	113
CSMD3	down	corneal tissue	113
CST7	down	corneal tissue	113
CTGF	down	corneal tissue	113
CTIF	down	corneal tissue	113
CTSE	down	corneal tissue	113
CTSK	down	corneal tissue	113
CX3CR1	down	corneal tissue	113
CXCR4	down	corneal tissue	113
CYP26A1	up	corneal tissue	113
CYP26B1	down	corneal tissue	113
CYP27A1	down	corneal tissue	113
CYP2J2	down	corneal tissue	113
CYP2S1	down	corneal tissue	113
CYP4F12	up	corneal tissue	113
CYP7B1	down	corneal tissue	113
CYR61	down	corneal tissue	113
CYSLTR1	down	corneal tissue	113
DAB2	down	corneal tissue	113
DBP	up	corneal tissue	113
DCBLD1	down	corneal tissue	113
DCBLD2	down	corneal tissue	113
DCLK1	down	corneal tissue	113
DCLK2	up	corneal tissue	113
DDI1	down	corneal tissue	113
DDIT4	down	corneal tissue	113
DDR2	down	corneal tissue	113
DDX25	up	corneal tissue	113
DDX60	down	corneal tissue	113
DEFB1	down	corneal tissue	113
DEGS1	down	corneal tissue	113
DEPTOR	down	corneal tissue	113
DGKB	up	corneal tissue	113
DHRS2	down	corneal tissue	113
DIRAS3	down	corneal tissue	113
DIRC3	down	corneal tissue	113
DISC1	down	corneal tissue	113
DLC1	down	corneal tissue	113
DLX4	down	corneal tissue	113
DNAH5	down	corneal tissue	113
DNAJC22	down	corneal tissue	113
DNASE1L3	up	corneal tissue	113
DOCK10	down	corneal tissue	113
DOCK11	down	corneal tissue	113
DOCK4	down	corneal tissue	113
DOK6	down	corneal tissue	113
DPP10	down	corneal tissue	113
DPP6	up	corneal tissue	113
DPY19L1	down	corneal tissue	113
DPYD	down	corneal tissue	113
DPYSL2	down	corneal tissue	113
DPYSL3	down	corneal tissue	113
DRAM1	down	corneal tissue	113
DRD2	up	corneal tissue	113
DSCAM	up	corneal tissue	113
DSEL	down	corneal tissue	113
DSG3	down	corneal tissue	113
DSG4	down	corneal tissue	113
DTX3	down	corneal tissue	113
DTX4	down	corneal tissue	113
DUSP4	down	corneal tissue	113
DYNC2H1	down	corneal tissue	113
DYRK3	down	corneal tissue	113
DZIP1	down	corneal tissue	113
E2F3	down	corneal tissue	113
E2F8	up	corneal tissue	113
EBF4	down	corneal tissue	113
ECM1	down	corneal tissue	113
EDA2R	down	corneal tissue	113
EDAR	down	corneal tissue	113
EEF1A2	up	corneal tissue	113
EFCAB1	down	corneal tissue	113
EFEMP1	down	corneal tissue	113
EFEMP2	down	corneal tissue	113
EHD2	down	corneal tissue	113
EHD3	down	corneal tissue	113
ELOVL5	down	corneal tissue	113
ELOVL7	down	corneal tissue	113
EMB	down	corneal tissue	113
EMILIN1	down	corneal tissue	113
ENAH	down	corneal tissue	113
ENC1	down	corneal tissue	113
ENG	down	corneal tissue	113
ENPP2	down	corneal tissue	113
ENPP4	down	corneal tissue	113
EPB41L3	down	corneal tissue	113
EPHB1	up	corneal tissue	113
EPS8	down	corneal tissue	113
ERVMER34-1	down	corneal tissue	113
ESR1	down	corneal tissue	113
ETHE1	down	corneal tissue	113
ETS1	down	corneal tissue	113
EVPLL	up	corneal tissue	113
EXOG	down	corneal tissue	113
EYA2	down	corneal tissue	113
F12	up	corneal tissue	113
F2R	down	corneal tissue	113
F3	down	corneal tissue	113
FA2H	up	corneal tissue	113
FAM105A	down	corneal tissue	113
FAM107A	down	corneal tissue	113
FAM149A	down	corneal tissue	113
FAM169A	up	corneal tissue	113
FAM171B	down	corneal tissue	113
FAM183BP	up	corneal tissue	113
FAM227A	down	corneal tissue	113
FAM26E	down	corneal tissue	113
FAM65C	down	corneal tissue	113
FAM78A	down	corneal tissue	113
FAM89A	down	corneal tissue	113
FAP	down	corneal tissue	113
FAT4	down	corneal tissue	113
FBLN2	down	corneal tissue	113
FBLN5	down	corneal tissue	113
FBXL2	down	corneal tissue	113
FBXL7	down	corneal tissue	113
FBXO17	down	corneal tissue	113
FCER1A	down	corneal tissue	113
FCGR1B	down	corneal tissue	113
FCGRT	down	corneal tissue	113
FER1L6	down	corneal tissue	113
FERMT2	down	corneal tissue	113
FFAR4	down	corneal tissue	113
FGD2	down	corneal tissue	113
FGD5	down	corneal tissue	113
FGF14	down	corneal tissue	113
FGFR1	down	corneal tissue	113
FGL2	down	corneal tissue	113
FHDC1	down	corneal tissue	113
FHL2	down	corneal tissue	113
FIBCD1	up	corneal tissue	113
FIBIN	down	corneal tissue	113
FIGN	down	corneal tissue	113
FKBP10	down	corneal tissue	113
FLG2	down	corneal tissue	113
FLI1	down	corneal tissue	113
FLNA	down	corneal tissue	113
FLRT1	up	corneal tissue	113
FLVCR2	down	corneal tissue	113
FMNL3	down	corneal tissue	113
FMO2	down	corneal tissue	113
FMO3	down	corneal tissue	113
FMO6P	down	corneal tissue	113
FNDC4	down	corneal tissue	113
FOXE1	down	corneal tissue	113
FPR1	down	corneal tissue	113
FRAS1	down	corneal tissue	113
FRMPD2	up	corneal tissue	113
FRY	up	corneal tissue	113
FSD1L	down	corneal tissue	113
FSTL1	down	corneal tissue	113
FUOM	down	corneal tissue	113
FUT6	down	corneal tissue	113
FUT8	down	corneal tissue	113
FUT9	up	corneal tissue	113
FXYD5	down	corneal tissue	113
FYN	down	corneal tissue	113
FZD1	down	corneal tissue	113
FZD10	down	corneal tissue	113
FZD7	down	corneal tissue	113
GAB2	down	corneal tissue	113
GABRB3	up	corneal tissue	113
GABRP	down	corneal tissue	113
GADD45A	down	corneal tissue	113
GAL3ST4	down	corneal tissue	113
GALNT1	down	corneal tissue	113
GALNT15	down	corneal tissue	113
GALNT5	down	corneal tissue	113
GALNT6	down	corneal tissue	113
GALNTL6	down	corneal tissue	113
GAPT	down	corneal tissue	113
GAS7	down	corneal tissue	113
GCH1	down	corneal tissue	113
GCNT1	down	corneal tissue	113
GDPD2	up	corneal tissue	113
GJC1	down	corneal tissue	113
GLI2	down	corneal tissue	113
GLIPR1	down	corneal tissue	113
GLMP	down	corneal tissue	113
GNB4	down	corneal tissue	113
GNG2	down	corneal tissue	113
GOLT1A	up	corneal tissue	113
GPAT2	down	corneal tissue	113
GPD1L	up	corneal tissue	113
GPM6A	up	corneal tissue	113
GPNMB	down	corneal tissue	113
GPR1	down	corneal tissue	113
GPR12	up	corneal tissue	113
GPR132	down	corneal tissue	113
GPR161	down	corneal tissue	113
GPR34	down	corneal tissue	113
GPR83	up	corneal tissue	113
GPRIN1	down	corneal tissue	113
GPSM3	down	corneal tissue	113
GPX8	down	corneal tissue	113
GRAMD1A	down	corneal tissue	113
GRAMD1B	up	corneal tissue	113
GRAP2	up	corneal tissue	113
GRASP	down	corneal tissue	113
GRIA3	down	corneal tissue	113
GRID1	down	corneal tissue	113
GRIK4	up	corneal tissue	113
GRIN2A	up	corneal tissue	113
GRIN2B	up	corneal tissue	113
GRK3	down	corneal tissue	113
GRP	down	corneal tissue	113
GSDMC	down	corneal tissue	113
GXYLT2	down	corneal tissue	113
HACD1	down	corneal tissue	113
HAPLN3	down	corneal tissue	113
HCAR3	up	corneal tissue	113
HCN1	down	corneal tissue	113
HDAC9	down	corneal tissue	113
HECW2	down	corneal tissue	113
HEPH	down	corneal tissue	113
HERC5	down	corneal tissue	113
HFE	down	corneal tissue	113
HGD	up	corneal tissue	113
HHIPL1	down	corneal tissue	113
HHIPL2	down	corneal tissue	113
HIST1H1D	down	corneal tissue	113
HIST1H2BN	down	corneal tissue	113
HIST1H4I	down	corneal tissue	113
HLA-B	down	corneal tissue	113
HLA-C	down	corneal tissue	113
HLF	up	corneal tissue	113
HMOX1	down	corneal tissue	113
HNMT	down	corneal tissue	113
HOXB3	down	corneal tissue	113
HR	up	corneal tissue	113
HRNR	down	corneal tissue	113
HS3ST6	up	corneal tissue	113
HS6ST2	up	corneal tissue	113
HSD17B11	down	corneal tissue	113
HSD17B14	down	corneal tissue	113
HSD17B2	down	corneal tissue	113
HSD17B3	up	corneal tissue	113
HSD3B7	down	corneal tissue	113
HSPG2	down	corneal tissue	113
HVCN1	down	corneal tissue	113
ICAM3	down	corneal tissue	113
ICOSLG	up	corneal tissue	113
ID2	down	corneal tissue	113
IER5L	down	corneal tissue	113
IFFO1	down	corneal tissue	113
IFI27	down	corneal tissue	113
IFI27L2	down	corneal tissue	113
IFI44	down	corneal tissue	113
IFI6	down	corneal tissue	113
IFIT5	down	corneal tissue	113
IFITM2	down	corneal tissue	113
IGF2BP3	down	corneal tissue	113
IGFBP3	down	corneal tissue	113
IGFBP7	down	corneal tissue	113
IGSF10	down	corneal tissue	113
IKBIP	down	corneal tissue	113
IL13RA1	down	corneal tissue	113
IL15	down	corneal tissue	113
IL16	down	corneal tissue	113
IL17RD	down	corneal tissue	113
IL18R1	down	corneal tissue	113
IL1A	down	corneal tissue	113
IL1R1	down	corneal tissue	113
IL1RAP	down	corneal tissue	113
IL1RAPL2	down	corneal tissue	113
IL22RA1	down	corneal tissue	113
IL2RB	down	corneal tissue	113
IL31RA	down	corneal tissue	113
IL33	down	corneal tissue	113
IL7	down	corneal tissue	113
IL7R	down	corneal tissue	113
ILDR2	down	corneal tissue	113
INPP5D	down	corneal tissue	113
IQCA1	down	corneal tissue	113
IQGAP2	down	corneal tissue	113
IRF9	down	corneal tissue	113
IRS1	down	corneal tissue	113
IRX1	down	corneal tissue	113
IRX3	down	corneal tissue	113
ISG15	down	corneal tissue	113
ITGA1	down	corneal tissue	113
ITGA5	down	corneal tissue	113
ITGBL1	down	corneal tissue	113
ITIH4	up	corneal tissue	113
IVNS1ABP	down	corneal tissue	113
JAK3	down	corneal tissue	113
JPH2	down	corneal tissue	113
JUN	down	corneal tissue	113
KATNAL1	down	corneal tissue	113
KCNAB1	down	corneal tissue	113
KCND3	down	corneal tissue	113
KCNG3	up	corneal tissue	113
KCNJ15	down	corneal tissue	113
KCNMB1	down	corneal tissue	113
KCNMB2	up	corneal tissue	113
KCNMB4	down	corneal tissue	113
KCNQ5	down	corneal tissue	113
KCNS2	down	corneal tissue	113
KCNT2	down	corneal tissue	113
KCP	up	corneal tissue	113
KCTD12	down	corneal tissue	113
KHDC1	down	corneal tissue	113
KHDRBS3	down	corneal tissue	113
KIAA0408	down	corneal tissue	113
KIAA1024	down	corneal tissue	113
KIAA1462	down	corneal tissue	113
KIAA1755	down	corneal tissue	113
KIF20A	down	corneal tissue	113
KIF21B	down	corneal tissue	113
KIF3C	down	corneal tissue	113
KIF7	down	corneal tissue	113
KIRREL	down	corneal tissue	113
KLF12	down	corneal tissue	113
KLF6	down	corneal tissue	113
KLF7	down	corneal tissue	113
KLHL13	down	corneal tissue	113
KLHL14	up	corneal tissue	113
KMO	down	corneal tissue	113
KRT23	down	corneal tissue	113
KRT9	down	corneal tissue	113
L3MBTL4	up	corneal tissue	113
LAMA1	down	corneal tissue	113
LAMA2	down	corneal tissue	113
LAMA4	down	corneal tissue	113
LANCL3	down	corneal tissue	113
LARGE2	down	corneal tissue	113
LAT2	down	corneal tissue	113
LCN12	up	corneal tissue	113
LCN2	down	corneal tissue	113
LDLRAD4	down	corneal tissue	113
LEAP2	up	corneal tissue	113
LETM2	down	corneal tissue	113
LGALS1	down	corneal tissue	113
LGALS3BP	down	corneal tissue	113
LGALS7B	down	corneal tissue	113
LGR6	down	corneal tissue	113
LHFPL2	down	corneal tissue	113
LIFR	down	corneal tissue	113
LILRA2	down	corneal tissue	113
LIPC	down	corneal tissue	113
LIX1L	down	corneal tissue	113
LMCD1	down	corneal tissue	113
LMO2	down	corneal tissue	113
LOX	down	corneal tissue	113
LOXL1	down	corneal tissue	113
LPCAT2	down	corneal tissue	113
LPIN2	down	corneal tissue	113
LRCH2	down	corneal tissue	113
LRG1	down	corneal tissue	113
LRP1B	down	corneal tissue	113
LRRC17	down	corneal tissue	113
LRRK2	down	corneal tissue	113
LSAMP	down	corneal tissue	113
LTBP2	down	corneal tissue	113
LUM	down	corneal tissue	113
LVRN	down	corneal tissue	113
LY75-CD302	down	corneal tissue	113
LY86	down	corneal tissue	113
LY96	down	corneal tissue	113
LYL1	down	corneal tissue	113
LYN	down	corneal tissue	113
LYVE1	down	corneal tissue	113
MACROD1	up	corneal tissue	113
MAGED2	down	corneal tissue	113
MAP1A	down	corneal tissue	113
MAP1B	down	corneal tissue	113
MAP3K8	down	corneal tissue	113
MAP9	down	corneal tissue	113
MAPT	down	corneal tissue	113
MB21D1	down	corneal tissue	113
MB21D2	down	corneal tissue	113
MBOAT2	down	corneal tissue	113
MCF2L	down	corneal tissue	113
MCHR1	up	corneal tissue	113
MCOLN2	down	corneal tissue	113
MCRIP1	down	corneal tissue	113
MECOM	down	corneal tissue	113
MED12L	up	corneal tissue	113
MEIOB	up	corneal tissue	113
MEIS2	down	corneal tissue	113
MEST	down	corneal tissue	113
MFAP3L	up	corneal tissue	113
MFHAS1	down	corneal tissue	113
MGAM	down	corneal tissue	113
MGAT2	down	corneal tissue	113
MGAT3	up	corneal tissue	113
MICB	down	corneal tissue	113
MID1	down	corneal tissue	113
MMD	down	corneal tissue	113
MMP17	down	corneal tissue	113
MOV10L1	down	corneal tissue	113
MPPED1	up	corneal tissue	113
MRAS	down	corneal tissue	113
MRGPRF	down	corneal tissue	113
MROH9	down	corneal tissue	113
MS4A4E	down	corneal tissue	113
MSMB	up	corneal tissue	113
MSN	down	corneal tissue	113
MUC1	down	corneal tissue	113
MX1	down	corneal tissue	113
MX2	down	corneal tissue	113
MXRA5	down	corneal tissue	113
MYBPC3	up	corneal tissue	113
MYCL	up	corneal tissue	113
MYL9	down	corneal tissue	113
MYO1D	down	corneal tissue	113
MYO1F	down	corneal tissue	113
MYOC	up	corneal tissue	113
MYRF	up	corneal tissue	113
NABP1	down	corneal tissue	113
NAGLU	down	corneal tissue	113
NAP1L3	down	corneal tissue	113
NBPF15	down	corneal tissue	113
NCEH1	up	corneal tissue	113
NCF4	down	corneal tissue	113
NCMAP	up	corneal tissue	113
NEB	down	corneal tissue	113
NECAB1	up	corneal tissue	113
NECTIN3	down	corneal tissue	113
NEFH	up	corneal tissue	113
NEK6	down	corneal tissue	113
NES	down	corneal tissue	113
NETO2	down	corneal tissue	113
NEURL1B	down	corneal tissue	113
NEUROD2	down	corneal tissue	113
NFAM1	down	corneal tissue	113
NFASC	down	corneal tissue	113
NFIL3	down	corneal tissue	113
NID1	down	corneal tissue	113
NKD1	down	corneal tissue	113
NLGN1	down	corneal tissue	113
NLGN4X	down	corneal tissue	113
NLRC3	down	corneal tissue	113
NLRC5	down	corneal tissue	113
NLRP3	down	corneal tissue	113
NMB	down	corneal tissue	113
NMNAT2	up	corneal tissue	113
NNMT	down	corneal tissue	113
NOCT	down	corneal tissue	113
NOS1	down	corneal tissue	113
NOSTRIN	down	corneal tissue	113
NOTCH2NL	down	corneal tissue	113
NPAS3	down	corneal tissue	113
NPBWR1	down	corneal tissue	113
NPR3	down	corneal tissue	113
NR1D1	up	corneal tissue	113
NR4A3	down	corneal tissue	113
NRCAM	down	corneal tissue	113
NRG4	up	corneal tissue	113
NRP1	down	corneal tissue	113
NSA2	up	corneal tissue	113
NUAK1	down	corneal tissue	113
NUDT11	down	corneal tissue	113
NWD2	down	corneal tissue	113
NXPE3	down	corneal tissue	113
OASL	down	corneal tissue	113
OCA2	down	corneal tissue	113
OFCC1	up	corneal tissue	113
OLFML3	down	corneal tissue	113
ORAI2	down	corneal tissue	113
OSMR	down	corneal tissue	113
P2RY1	down	corneal tissue	113
P2RY13	down	corneal tissue	113
P3H1	down	corneal tissue	113
P3H2	down	corneal tissue	113
P3H3	down	corneal tissue	113
P4HA2	down	corneal tissue	113
PADI1	down	corneal tissue	113
PALD1	down	corneal tissue	113
PALLD	down	corneal tissue	113
PALM2	down	corneal tissue	113
PALM2-AKAP2	down	corneal tissue	113
PAQR5	up	corneal tissue	113
PAQR8	down	corneal tissue	113
PARP9	down	corneal tissue	113
PARVB	down	corneal tissue	113
PCBP3	down	corneal tissue	113
PCDH19	down	corneal tissue	113
PCDH20	down	corneal tissue	113
PCDHB10	down	corneal tissue	113
PCDHB12	down	corneal tissue	113
PCDHB6	down	corneal tissue	113
PCDHB7	down	corneal tissue	113
PCK1	up	corneal tissue	113
PCOLCE	down	corneal tissue	113
PCOLCE2	up	corneal tissue	113
PDE11A	down	corneal tissue	113
PDE1C	down	corneal tissue	113
PDE4B	down	corneal tissue	113
PDGFC	down	corneal tissue	113
PDGFD	down	corneal tissue	113
PDGFRA	down	corneal tissue	113
PDGFRB	down	corneal tissue	113
PDLIM7	down	corneal tissue	113
PDP1	down	corneal tissue	113
PDPN	down	corneal tissue	113
PDZD3	up	corneal tissue	113
PDZD4	down	corneal tissue	113
PEAR1	down	corneal tissue	113
PELI2	up	corneal tissue	113
PGGHG	down	corneal tissue	113
PIEZO1	down	corneal tissue	113
PIF1	down	corneal tissue	113
PIK3CG	down	corneal tissue	113
PIK3R3	down	corneal tissue	113
PIP5K1B	up	corneal tissue	113
PIWIL2	up	corneal tissue	113
PLAGL1	down	corneal tissue	113
PLAUR	down	corneal tissue	113
PLBD2	down	corneal tissue	113
PLCH1	up	corneal tissue	113
PLCL2	down	corneal tissue	113
PLEKHA2	down	corneal tissue	113
PLEKHA4	down	corneal tissue	113
PLEKHG2	down	corneal tissue	113
PLEKHG4B	down	corneal tissue	113
PLEKHH2	down	corneal tissue	113
PLEKHO2	down	corneal tissue	113
PLEKHS1	down	corneal tissue	113
PLIN2	down	corneal tissue	113
PLK2	down	corneal tissue	113
PLOD2	down	corneal tissue	113
PLPP5	down	corneal tissue	113
PLSCR1	down	corneal tissue	113
PLTP	down	corneal tissue	113
PLXDC1	down	corneal tissue	113
PLXND1	down	corneal tissue	113
PMFBP1	up	corneal tissue	113
PML	down	corneal tissue	113
PMP22	down	corneal tissue	113
PNMA2	down	corneal tissue	113
PODN	down	corneal tissue	113
PODNL1	down	corneal tissue	113
POU2F2	down	corneal tissue	113
POU3F1	down	corneal tissue	113
POU6F2	up	corneal tissue	113
PPARGC1B	up	corneal tissue	113
PPIC	down	corneal tissue	113
PPM1N	up	corneal tissue	113
PPP1R1C	down	corneal tissue	113
PPP1R3B	down	corneal tissue	113
PPP1R3C	down	corneal tissue	113
PPP1R3G	up	corneal tissue	113
PPP2R2B	down	corneal tissue	113
PPP4R4	down	corneal tissue	113
PRDM1	down	corneal tissue	113
PRELP	down	corneal tissue	113
PREX1	down	corneal tissue	113
PRICKLE1	down	corneal tissue	113
PRICKLE2	down	corneal tissue	113
PRKACB	down	corneal tissue	113
PRKCDBP	down	corneal tissue	113
PROC	down	corneal tissue	113
PROS1	down	corneal tissue	113
PRPSAP1	up	corneal tissue	113
PRR5L	down	corneal tissue	113
PRR7	up	corneal tissue	113
PRRG1	down	corneal tissue	113
PRRT1	up	corneal tissue	113
PRRX1	down	corneal tissue	113
PRSS12	down	corneal tissue	113
PRSS23	down	corneal tissue	113
PRTFDC1	down	corneal tissue	113
PRTG	down	corneal tissue	113
PSG1	down	corneal tissue	113
PSG11	down	corneal tissue	113
PSG2	down	corneal tissue	113
PSG3	down	corneal tissue	113
PSG4	down	corneal tissue	113
PSG5	down	corneal tissue	113
PSG6	down	corneal tissue	113
PSG7	down	corneal tissue	113
PSG8	down	corneal tissue	113
PSG9	down	corneal tissue	113
PSTPIP1	down	corneal tissue	113
PTCHD4	down	corneal tissue	113
PTGER4	down	corneal tissue	113
PTGFR	down	corneal tissue	113
PTGIS	down	corneal tissue	113
PTGS1	down	corneal tissue	113
PTPN7	down	corneal tissue	113
PTPRG	down	corneal tissue	113
PTPRK	down	corneal tissue	113
PTPRZ1	down	corneal tissue	113
PYCR1	down	corneal tissue	113
PYGO1	down	corneal tissue	113
PYROXD2	up	corneal tissue	113
QPCT	down	corneal tissue	113
QRICH2	up	corneal tissue	113
RAB17	up	corneal tissue	113
RAB20	down	corneal tissue	113
RAB27A	down	corneal tissue	113
RAB31	down	corneal tissue	113
RAB32	down	corneal tissue	113
RAB39A	down	corneal tissue	113
RAB6B	up	corneal tissue	113
RAI14	down	corneal tissue	113
RANBP3L	up	corneal tissue	113
RAP1GAP	up	corneal tissue	113
RASGRF2	down	corneal tissue	113
RASL11B	down	corneal tissue	113
RASSF2	down	corneal tissue	113
RASSF9	down	corneal tissue	113
RBM20	up	corneal tissue	113
RBMS1	down	corneal tissue	113
RBMS2	down	corneal tissue	113
RBMS3	down	corneal tissue	113
RBPMS	down	corneal tissue	113
RCAN2	down	corneal tissue	113
RCN3	down	corneal tissue	113
REC8	down	corneal tissue	113
RECK	down	corneal tissue	113
REEP1	down	corneal tissue	113
RELN	up	corneal tissue	113
RFLNB	down	corneal tissue	113
RGL1	down	corneal tissue	113
RGL3	up	corneal tissue	113
RGS5	up	corneal tissue	113
RGS9	up	corneal tissue	113
RGS9BP	up	corneal tissue	113
RIMKLA	up	corneal tissue	113
RIMS3	down	corneal tissue	113
RIN3	down	corneal tissue	113
RND3	down	corneal tissue	113
RNF122	down	corneal tissue	113
RNF165	down	corneal tissue	113
RNF217	down	corneal tissue	113
ROR1	down	corneal tissue	113
ROR2	down	corneal tissue	113
RP11-26J3.4	down	corneal tissue	113
RP11-295K3.1	up	corneal tissue	113
RP11-44A7	up	corneal tissue	113
RP3-461F17.3	down	corneal tissue	113
RP5-966M1.6	up	corneal tissue	113
RPS6KA6	up	corneal tissue	113
RPSAP58	up	corneal tissue	113
RSAD2	down	corneal tissue	113
RTKN2	down	corneal tissue	113
RTP4	down	corneal tissue	113
RUNX1	down	corneal tissue	113
RUNX2	down	corneal tissue	113
S100A10	down	corneal tissue	113
S100P	down	corneal tissue	113
S1PR2	down	corneal tissue	113
SAA1	down	corneal tissue	113
SAA2	down	corneal tissue	113
SAA2-SAA4	down	corneal tissue	113
SACS	down	corneal tissue	113
SAMD4A	down	corneal tissue	113
SAMD5	down	corneal tissue	113
SAMD9	down	corneal tissue	113
SAMD9L	down	corneal tissue	113
SCARF2	down	corneal tissue	113
SCG2	down	corneal tissue	113
SCGB2A1	up	corneal tissue	113
SCML4	down	corneal tissue	113
SCN11A	up	corneal tissue	113
SCN1B	down	corneal tissue	113
SCN2A	up	corneal tissue	113
SCN2B	down	corneal tissue	113
SCN3A	up	corneal tissue	113
SCN8A	down	corneal tissue	113
SCN9A	down	corneal tissue	113
SCRN1	down	corneal tissue	113
SCUBE1	down	corneal tissue	113
SDC3	down	corneal tissue	113
SDK1	down	corneal tissue	113
SDK2	down	corneal tissue	113
SEC16B	up	corneal tissue	113
SEL1L3	down	corneal tissue	113
SELENBP1	up	corneal tissue	113
SELENOM	down	corneal tissue	113
SEMA3C	down	corneal tissue	113
SEMA3E	up	corneal tissue	113
SEMA7A	down	corneal tissue	113
SEPT11	down	corneal tissue	113
SEPT4	down	corneal tissue	113
SEPT6	down	corneal tissue	113
SERPINB9	down	corneal tissue	113
SERPINE2	down	corneal tissue	113
SERPING1	down	corneal tissue	113
SERPINH1	down	corneal tissue	113
SERPINI1	up	corneal tissue	113
SESN3	down	corneal tissue	113
SESTD1	down	corneal tissue	113
SFRP1	up	corneal tissue	113
SGCD	down	corneal tissue	113
SGPP2	down	corneal tissue	113
SH3BP5	down	corneal tissue	113
SH3GL3	up	corneal tissue	113
SH3PXD2B	down	corneal tissue	113
SH3RF3	down	corneal tissue	113
SH3TC2	up	corneal tissue	113
SHE	down	corneal tissue	113
SHROOM1	down	corneal tissue	113
SHROOM3	down	corneal tissue	113
SHROOM4	down	corneal tissue	113
SIAH3	up	corneal tissue	113
SIGLEC15	up	corneal tissue	113
SIGLEC9	down	corneal tissue	113
SIRPA	down	corneal tissue	113
SIRPB1	down	corneal tissue	113
SIRPB2	down	corneal tissue	113
SIX4	down	corneal tissue	113
SKAP1	down	corneal tissue	113
SLA	down	corneal tissue	113
SLC15A1	down	corneal tissue	113
SLC15A3	down	corneal tissue	113
SLC16A1	down	corneal tissue	113
SLC16A2	down	corneal tissue	113
SLC17A9	down	corneal tissue	113
SLC19A3	down	corneal tissue	113
SLC1A2	down	corneal tissue	113
SLC1A3	down	corneal tissue	113
SLC24A4	down	corneal tissue	113
SLC25A48	down	corneal tissue	113
SLC26A5	up	corneal tissue	113
SLC2A10	down	corneal tissue	113
SLC2A3	down	corneal tissue	113
SLC34A1	up	corneal tissue	113
SLC40A1	down	corneal tissue	113
SLC43A1	down	corneal tissue	113
SLC43A2	down	corneal tissue	113
SLC43A3	down	corneal tissue	113
SLC4A8	down	corneal tissue	113
SLC5A1	down	corneal tissue	113
SLC6A9	up	corneal tissue	113
SLC7A14	down	corneal tissue	113
SLC8A1	down	corneal tissue	113
SLCO4A1	up	corneal tissue	113
SLFN11	down	corneal tissue	113
SLIT3	down	corneal tissue	113
SLPI	down	corneal tissue	113
SMAD6	down	corneal tissue	113
SMAD7	down	corneal tissue	113
SMARCA1	down	corneal tissue	113
SMCO3	down	corneal tissue	113
SMO	down	corneal tissue	113
SMTN	down	corneal tissue	113
SNCAIP	down	corneal tissue	113
SNTB1	down	corneal tissue	113
SOAT2	up	corneal tissue	113
SOGA3	down	corneal tissue	113
SOSTDC1	up	corneal tissue	113
SOWAHB	down	corneal tissue	113
SOWAHC	down	corneal tissue	113
SOX4	down	corneal tissue	113
SOX9	down	corneal tissue	113
SP140	down	corneal tissue	113
SP6	down	corneal tissue	113
SPARC	down	corneal tissue	113
SPINK5	down	corneal tissue	113
SPN	down	corneal tissue	113
SPNS3	down	corneal tissue	113
SPRR1A	down	corneal tissue	113
SPTB	up	corneal tissue	113
SRMS	up	corneal tissue	113
SRPX2	down	corneal tissue	113
SRRM3	down	corneal tissue	113
SSC5D	down	corneal tissue	113
ST3GAL2	down	corneal tissue	113
ST3GAL5	down	corneal tissue	113
ST6GAL2	down	corneal tissue	113
ST6GALNAC3	up	corneal tissue	113
ST8SIA1	down	corneal tissue	113
ST8SIA5	up	corneal tissue	113
STAB1	down	corneal tissue	113
STARD8	down	corneal tissue	113
STARD9	down	corneal tissue	113
STAT2	down	corneal tissue	113
STEAP2	down	corneal tissue	113
STEAP4	down	corneal tissue	113
STK32A	down	corneal tissue	113
STK35	up	corneal tissue	113
STMN3	down	corneal tissue	113
STRA8	down	corneal tissue	113
STX11	down	corneal tissue	113
STX1B	down	corneal tissue	113
STX2	down	corneal tissue	113
STXBP6	down	corneal tissue	113
SULF1	down	corneal tissue	113
SULT1A1	up	corneal tissue	113
SUSD5	down	corneal tissue	113
SYBU	down	corneal tissue	113
SYCP2L	down	corneal tissue	113
SYDE1	down	corneal tissue	113
SYNE3	down	corneal tissue	113
SYNPO	down	corneal tissue	113
SYNPO2	down	corneal tissue	113
SYT11	down	corneal tissue	113
SYTL4	down	corneal tissue	113
SYTL5	down	corneal tissue	113
TAGLN	down	corneal tissue	113
TBC1D16	down	corneal tissue	113
TCEAL9	down	corneal tissue	113
TCF4	down	corneal tissue	113
TEAD2	down	corneal tissue	113
TEAD4	down	corneal tissue	113
TEK	down	corneal tissue	113
TENM2	down	corneal tissue	113
TENM3	down	corneal tissue	113
TF	up	corneal tissue	113
TGFB1I1	down	corneal tissue	113
TGFB3	down	corneal tissue	113
TGFBR2	down	corneal tissue	113
TGM1	down	corneal tissue	113
TGM2	down	corneal tissue	113
THBS1	down	corneal tissue	113
THBS2	down	corneal tissue	113
THSD4	down	corneal tissue	113
THSD7A	down	corneal tissue	113
TIMP1	down	corneal tissue	113
TIMP2	down	corneal tissue	113
TIMP3	down	corneal tissue	113
TMC5	up	corneal tissue	113
TMC8	down	corneal tissue	113
TMEM106A	down	corneal tissue	113
TMEM108	up	corneal tissue	113
TMEM110-MUSTN1	up	corneal tissue	113
TMEM173	down	corneal tissue	113
TMEM200A	down	corneal tissue	113
TMEM255B	down	corneal tissue	113
TMEM35B	down	corneal tissue	113
TMEM45A	down	corneal tissue	113
TMEM71	down	corneal tissue	113
TMEM98	down	corneal tissue	113
TMPRSS11F	up	corneal tissue	113
TMSB15B	down	corneal tissue	113
TMSB15B	down	corneal tissue	113
TNFAIP8	down	corneal tissue	113
TNFRSF10C	down	corneal tissue	113
TNFRSF11B	down	corneal tissue	113
TNFRSF12A	down	corneal tissue	113
TNFRSF9	down	corneal tissue	113
TNIK	down	corneal tissue	113
TNNC1	up	corneal tissue	113
TNNT1	up	corneal tissue	113
TNNT3	up	corneal tissue	113
TNS1	down	corneal tissue	113
TPM2	down	corneal tissue	113
TPM4	down	corneal tissue	113
TRAF3IP3	down	corneal tissue	113
TRAF5	down	corneal tissue	113
TRANK1	down	corneal tissue	113
TRIM55	up	corneal tissue	113
TRIO	down	corneal tissue	113
TRO	down	corneal tissue	113
TRPV4	down	corneal tissue	113
TSHZ2	down	corneal tissue	113
TSHZ3	down	corneal tissue	113
TSPAN18	down	corneal tissue	113
TSPAN32	down	corneal tissue	113
TTC39A	down	corneal tissue	113
TTLL7	down	corneal tissue	113
TTN	up	corneal tissue	113
TTYH2	down	corneal tissue	113
TTYH3	down	corneal tissue	113
TUBA1A	down	corneal tissue	113
TUBB2B	down	corneal tissue	113
TUBB3	down	corneal tissue	113
TWIST1	down	corneal tissue	113
TWIST2	down	corneal tissue	113
TXK	up	corneal tissue	113
TXNDC5	down	corneal tissue	113
TYMS	down	corneal tissue	113
UAP1L1	down	corneal tissue	113
UBAP1L	up	corneal tissue	113
UBASH3A	down	corneal tissue	113
UBASH3B	down	corneal tissue	113
UCN2	down	corneal tissue	113
UGT2A1	up	corneal tissue	113
UNC5C	down	corneal tissue	113
UXS1	up	corneal tissue	113
VAV1	down	corneal tissue	113
VGLL3	down	corneal tissue	113
VIM	down	corneal tissue	113
VLDLR	down	corneal tissue	113
VMP1	down	corneal tissue	113
VSIG2	down	corneal tissue	113
VSTM4	down	corneal tissue	113
VWA1	down	corneal tissue	113
VXN	up	corneal tissue	113
WDR63	down	corneal tissue	113
WDR91	down	corneal tissue	113
WHRN	down	corneal tissue	113
WIPF1	down	corneal tissue	113
WISP3	down	corneal tissue	113
WNK2	up	corneal tissue	113
WNT3A	up	corneal tissue	113
WNT8B	up	corneal tissue	113
WSCD2	down	corneal tissue	113
WTIP	down	corneal tissue	113
XAF1	down	corneal tissue	113
XKR4	down	corneal tissue	113
YBX2	up	corneal tissue	113
YPEL4	down	corneal tissue	113
ZBTB10	up	corneal tissue	113
ZBTB46	down	corneal tissue	113
ZBTB8A	down	corneal tissue	113
ZC2HC1A	down	corneal tissue	113
ZC3HAV1L	down	corneal tissue	113
ZCCHC24	down	corneal tissue	113
ZDHHC1	down	corneal tissue	113
ZDHHC2	down	corneal tissue	113
ZEB1	down	corneal tissue	113
ZMIZ1	up	corneal tissue	113
ZMYND15	down	corneal tissue	113
ZNF442	down	corneal tissue	113
ZNF469	down	corneal tissue	113
ZNF503	down	corneal tissue	113
ZNF521	down	corneal tissue	113
ZNF532	down	corneal tissue	113
ZNF620	up	corneal tissue	113
ZNF703	down	corneal tissue	113
ZNF711	down	corneal tissue	113
ZNF812P	down	corneal tissue	113
ZNF835	up	corneal tissue	113
ZNF853	down	corneal tissue	113
ZPBP	up	corneal tissue	113
ADH1B	down	corneal stromal fibroblast	114
ADH1c	down	corneal stromal fibroblast	114
ACKR3	up	corneal epithelial cells	115
CCND2	up	corneal epithelial cells	115
CLC	down	corneal epithelial cells	115
CST6	up	corneal epithelial cells	115
GPNMB	up	corneal epithelial cells	115
KRT13	up	corneal epithelial cells	115
KRT6A	up	corneal epithelial cells	115
KRT6C	up	corneal epithelial cells	115
LRRC17	up	corneal epithelial cells	115
NT5E	up	corneal epithelial cells	115
S100A2	up	corneal epithelial cells	115
SERPINE1	up	corneal epithelial cells	115
TNNT1	up	corneal epithelial cells	115
VIM	up	corneal epithelial cells	115
COL4A1	down	corneal epithelial cells	116
IL10	down	corneal epithelial cells	116
IL6	up	corneal epithelial cells	116
LOX	down	corneal epithelial cells	116
MMP9	up	corneal epithelial cells	116
TIMP1	down	corneal epithelial cells	116
TNF	up	corneal epithelial cells	116
COL1A1	down	corneal stromal fibroblast	117
COL1A2	down	corneal stromal fibroblast	117
SMAD6	down	corneal stromal fibroblast	118
SMAD7	down	corneal stromal fibroblast	118
TGFB3	down	corneal stromal fibroblast	118
AQP5	down	corneal tissue	119
ATG5	down	corneal epithelial cells	120
LAMP1	down	corneal epithelial cells	120
MAP1LC3A	down	corneal epithelial cells	120
MAP1LC3B	down	corneal epithelial cells	120
RAB7A	down	corneal epithelial cells	120
DUSP1	up	corneal stromal fibroblast	121
TGFB1	up	corneal stromal fibroblast	121
VEGFA	down	corneal tissue	122
A2M	down	corneal stromal fibroblast	123
A4GALT	down	corneal stromal fibroblast	123
ABCA1	up	corneal stromal fibroblast	123
ABCA5	up	corneal stromal fibroblast	123
ABI3BP	up	corneal stromal fibroblast	123
ABLIM1	down	corneal stromal fibroblast	123
ACACB	up	corneal stromal fibroblast	123
ACAP2	up	corneal stromal fibroblast	123
ACKR3	up	corneal stromal fibroblast	123
ACTA2	down	corneal stromal fibroblast	123
ACTG2	down	corneal stromal fibroblast	123
ADAMTS15	down	corneal stromal fibroblast	123
ADAMTS6	up	corneal stromal fibroblast	123
ADD3	up	corneal stromal fibroblast	123
ADGRA3	up	corneal stromal fibroblast	123
ADGRE5	down	corneal stromal fibroblast	123
ADGRG6	up	corneal stromal fibroblast	123
ADGRL4	up	corneal stromal fibroblast	123
AFDN	up	corneal stromal fibroblast	123
AKAP11	up	corneal stromal fibroblast	123
ALX4	up	corneal stromal fibroblast	123
AMIGO2	up	corneal stromal fibroblast	123
AMPD3	up	corneal stromal fibroblast	123
ANGPT1	up	corneal stromal fibroblast	123
ANK1	down	corneal stromal fibroblast	123
ANKRD1	down	corneal stromal fibroblast	123
ANO1	down	corneal stromal fibroblast	123
AQP1	down	corneal stromal fibroblast	123
ARHGAP29	up	corneal stromal fibroblast	123
ARHGAP32	up	corneal stromal fibroblast	123
ATOH8	down	corneal stromal fibroblast	123
ATP2B1	up	corneal stromal fibroblast	123
B4GALT5	up	corneal stromal fibroblast	123
BAMBI	down	corneal stromal fibroblast	123
BBX	up	corneal stromal fibroblast	123
BCAM	down	corneal stromal fibroblast	123
BGN	down	corneal stromal fibroblast	123
BMP1	down	corneal stromal fibroblast	123
BMP4	down	corneal stromal fibroblast	123
BMPER	up	corneal stromal fibroblast	123
BOK	down	corneal stromal fibroblast	123
BTAF1	up	corneal stromal fibroblast	123
C1orf167	down	corneal stromal fibroblast	123
C1QTNF1	up	corneal stromal fibroblast	123
C5	up	corneal stromal fibroblast	123
C5orf51	up	corneal stromal fibroblast	123
C6orf132	down	corneal stromal fibroblast	123
CABP1	down	corneal stromal fibroblast	123
CALHM2	down	corneal stromal fibroblast	123
CASZ1	down	corneal stromal fibroblast	123
CBL	up	corneal stromal fibroblast	123
CCDC71L	up	corneal stromal fibroblast	123
CCND2	down	corneal stromal fibroblast	123
CCNL1	up	corneal stromal fibroblast	123
CD248	down	corneal stromal fibroblast	123
CD55	up	corneal stromal fibroblast	123
CDH2	up	corneal stromal fibroblast	123
CDK17	up	corneal stromal fibroblast	123
CDK18	down	corneal stromal fibroblast	123
CDR1	up	corneal stromal fibroblast	123
CELSR2	down	corneal stromal fibroblast	123
CHAC1	up	corneal stromal fibroblast	123
CHN1	up	corneal stromal fibroblast	123
CKAP2L	up	corneal stromal fibroblast	123
CKB	down	corneal stromal fibroblast	123
CLDN1	up	corneal stromal fibroblast	123
CLMP	up	corneal stromal fibroblast	123
CMKLR1	down	corneal stromal fibroblast	123
CNN1	down	corneal stromal fibroblast	123
COL3A1	down	corneal stromal fibroblast	123
COL4A5	down	corneal stromal fibroblast	123
COL5A1	down	corneal stromal fibroblast	123
COL5A3	down	corneal stromal fibroblast	123
CORIN	down	corneal stromal fibroblast	123
COX7A1	down	corneal stromal fibroblast	123
CPEB4	up	corneal stromal fibroblast	123
CRIP2	down	corneal stromal fibroblast	123
CRYAB	down	corneal stromal fibroblast	123
CSPG4	down	corneal stromal fibroblast	123
CSRP2	down	corneal stromal fibroblast	123
CXCL5	up	corneal stromal fibroblast	123
CXCL8	up	corneal stromal fibroblast	123
CXXC5	down	corneal stromal fibroblast	123
CYP27A1	up	corneal stromal fibroblast	123
CYTL1	up	corneal stromal fibroblast	123
DAAM2	down	corneal stromal fibroblast	123
DACT1	down	corneal stromal fibroblast	123
DAPK1	down	corneal stromal fibroblast	123
DCST2	up	corneal stromal fibroblast	123
DDR2	up	corneal stromal fibroblast	123
DDX6	up	corneal stromal fibroblast	123
DIXDC1	down	corneal stromal fibroblast	123
DOCK11	up	corneal stromal fibroblast	123
DOCK4	up	corneal stromal fibroblast	123
DOCK5	up	corneal stromal fibroblast	123
DPP4	up	corneal stromal fibroblast	123
DSP	down	corneal stromal fibroblast	123
EDEM1	up	corneal stromal fibroblast	123
EEF1A1P5	up	corneal stromal fibroblast	123
EFNA5	up	corneal stromal fibroblast	123
EFNB3	down	corneal stromal fibroblast	123
EFR3A	up	corneal stromal fibroblast	123
EGFR	up	corneal stromal fibroblast	123
EGR1	up	corneal stromal fibroblast	123
EHD1	down	corneal stromal fibroblast	123
ELK4	up	corneal stromal fibroblast	123
ERRFI1	down	corneal stromal fibroblast	123
ESAM	down	corneal stromal fibroblast	123
F10	down	corneal stromal fibroblast	123
FAM212B	down	corneal stromal fibroblast	123
FAM43A	down	corneal stromal fibroblast	123
FAM46B	down	corneal stromal fibroblast	123
FAM69A	down	corneal stromal fibroblast	123
FAM86B1	up	corneal stromal fibroblast	123
FBLN2	down	corneal stromal fibroblast	123
FCHO2	up	corneal stromal fibroblast	123
FGF1	down	corneal stromal fibroblast	123
FGF2	up	corneal stromal fibroblast	123
FGFR3	down	corneal stromal fibroblast	123
FHL1	down	corneal stromal fibroblast	123
FIBIN	up	corneal stromal fibroblast	123
FKBP9P1	up	corneal stromal fibroblast	123
FLT1	down	corneal stromal fibroblast	123
FNDC3A	up	corneal stromal fibroblast	123
FOXF1	up	corneal stromal fibroblast	123
FOXL1	down	corneal stromal fibroblast	123
FSIP2	up	corneal stromal fibroblast	123
FTH1P11	up	corneal stromal fibroblast	123
FTH1P8	up	corneal stromal fibroblast	123
GADD45B	down	corneal stromal fibroblast	123
GALNT15	up	corneal stromal fibroblast	123
GALNT16	down	corneal stromal fibroblast	123
GALNT18	down	corneal stromal fibroblast	123
GARNL3	up	corneal stromal fibroblast	123
GAS1	up	corneal stromal fibroblast	123
GCLM	up	corneal stromal fibroblast	123
GDF15	up	corneal stromal fibroblast	123
GDNF	up	corneal stromal fibroblast	123
GFPT2	up	corneal stromal fibroblast	123
GGH	up	corneal stromal fibroblast	123
GLIS3	up	corneal stromal fibroblast	123
GLRB	up	corneal stromal fibroblast	123
GPNMB	up	corneal stromal fibroblast	123
GPR1	up	corneal stromal fibroblast	123
GSAP	up	corneal stromal fibroblast	123
GSTT1	down	corneal stromal fibroblast	123
HACD1	down	corneal stromal fibroblast	123
HACE1	up	corneal stromal fibroblast	123
HAPLN3	down	corneal stromal fibroblast	123
HERC6	down	corneal stromal fibroblast	123
HES4	down	corneal stromal fibroblast	123
HIF1A	up	corneal stromal fibroblast	123
HIPK2	up	corneal stromal fibroblast	123
HMMR	up	corneal stromal fibroblast	123
HRCT1	down	corneal stromal fibroblast	123
HRH1	up	corneal stromal fibroblast	123
HSPB1	down	corneal stromal fibroblast	123
HSPB7	down	corneal stromal fibroblast	123
HTRA1	down	corneal stromal fibroblast	123
HYAL1	down	corneal stromal fibroblast	123
ID3	down	corneal stromal fibroblast	123
ID4	down	corneal stromal fibroblast	123
IGFBP7	down	corneal stromal fibroblast	123
IKZF2	up	corneal stromal fibroblast	123
IL11	up	corneal stromal fibroblast	123
IL17RE	down	corneal stromal fibroblast	123
IL1A	up	corneal stromal fibroblast	123
IL1B	up	corneal stromal fibroblast	123
IL1R1	up	corneal stromal fibroblast	123
IL34	down	corneal stromal fibroblast	123
INHBA	down	corneal stromal fibroblast	123
IPMK	up	corneal stromal fibroblast	123
IRAK3	up	corneal stromal fibroblast	123
IRS2	up	corneal stromal fibroblast	123
ISG15	down	corneal stromal fibroblast	123
ISLR	down	corneal stromal fibroblast	123
ITGA3	down	corneal stromal fibroblast	123
ITGA4	up	corneal stromal fibroblast	123
ITGA7	down	corneal stromal fibroblast	123
ITPR2	up	corneal stromal fibroblast	123
JAG1	down	corneal stromal fibroblast	123
KALRN	down	corneal stromal fibroblast	123
KCNJ2	up	corneal stromal fibroblast	123
KCNK2	up	corneal stromal fibroblast	123
KCNK6	down	corneal stromal fibroblast	123
KHDRBS3	down	corneal stromal fibroblast	123
KIAA1549	up	corneal stromal fibroblast	123
KITLG	up	corneal stromal fibroblast	123
KLHDC3	down	corneal stromal fibroblast	123
KLHL5	up	corneal stromal fibroblast	123
KREMEN1	up	corneal stromal fibroblast	123
KRT18	down	corneal stromal fibroblast	123
KRT7	down	corneal stromal fibroblast	123
LAMP3	up	corneal stromal fibroblast	123
LBH	down	corneal stromal fibroblast	123
LCOR	up	corneal stromal fibroblast	123
LFNG	down	corneal stromal fibroblast	123
LGALS3BP	down	corneal stromal fibroblast	123
LGI4	down	corneal stromal fibroblast	123
LIMS2	down	corneal stromal fibroblast	123
LINC00672	down	corneal stromal fibroblast	123
LMCD1	down	corneal stromal fibroblast	123
LMOD1	down	corneal stromal fibroblast	123
LOXL4	down	corneal stromal fibroblast	123
LPAR1	up	corneal stromal fibroblast	123
LPP	up	corneal stromal fibroblast	123
LRRC32	down	corneal stromal fibroblast	123
LRRK2	up	corneal stromal fibroblast	123
LURAP1L	up	corneal stromal fibroblast	123
LYPLA1	up	corneal stromal fibroblast	123
LZTS1	down	corneal stromal fibroblast	123
MAN1A1	up	corneal stromal fibroblast	123
MAP3K14-AS1	up	corneal stromal fibroblast	123
MAP3K2	up	corneal stromal fibroblast	123
MAP3K7CL	down	corneal stromal fibroblast	123
MAPK10	up	corneal stromal fibroblast	123
MBNL2	up	corneal stromal fibroblast	123
MCAM	down	corneal stromal fibroblast	123
MDFIC	up	corneal stromal fibroblast	123
MEF2C	down	corneal stromal fibroblast	123
MFGE8	down	corneal stromal fibroblast	123
MGP	down	corneal stromal fibroblast	123
MICAL1	down	corneal stromal fibroblast	123
MITF	up	corneal stromal fibroblast	123
MME	up	corneal stromal fibroblast	123
MOB1A	up	corneal stromal fibroblast	123
MOCOS	up	corneal stromal fibroblast	123
MOCS1	down	corneal stromal fibroblast	123
MPP7	down	corneal stromal fibroblast	123
MRVI1	down	corneal stromal fibroblast	123
MTM1	up	corneal stromal fibroblast	123
MTX3	up	corneal stromal fibroblast	123
MYH11	down	corneal stromal fibroblast	123
MYLK	down	corneal stromal fibroblast	123
NAB1	up	corneal stromal fibroblast	123
NAMPT	up	corneal stromal fibroblast	123
NBEAL1	up	corneal stromal fibroblast	123
NBPF3	up	corneal stromal fibroblast	123
NDNF	up	corneal stromal fibroblast	123
NEDD4	up	corneal stromal fibroblast	123
[truncated: 2,190 more rows]

## Sheet: Table S3
Table S3. The gene lists of reported differential expressed genes between KC and normal cornea at the protein level.
Genes	Changes	Materials	References
KS-PG	-	corneal tissue	137
collagen fibrils	content up/diameter reduced	corneal tissue	138
proteoglycans (PGs)	content up/diameter reduced	corneal tissue	138
IL1A	up	corneal tissue	139
CTSB	up	corneal tissue	140
CTSG	up	corneal tissue	140
IL1	up	corneal stromal fibroblast	141
ITGA11	up	corneal tissue	142
HMOX2	down	corneal epithelium	143
AP1B1	up	corneal stroma	144
AP2B1	up	corneal stroma	144
APOBEC	up	corneal epithelium	144
ARPP21	down	corneal epithelium	144
CA1	down	corneal stroma	144
CALML3	up	corneal epithelium	144
CCAR1	up	corneal stroma	144
COL12A1	down	corneal epithelium	144
COL1A1	down	corneal epithelium	144
COL1A2	down	corneal epithelium	144
COL6A1	down	corneal epithelium	144
COL6A2	down	corneal epithelium	144
COL6A3	down	corneal epithelium	144
COL7A1	down	corneal epithelium	144
CRIP1	up	corneal epithelium	144
CRP	down	corneal stroma	144
CRYBB1	down	corneal stroma	144
CRYBB2	down	corneal stroma	144
CRYGS	down	corneal stroma	144
HAAO	up	corneal stroma	144
HBB	up	corneal epithelium	144
HBB	down	corneal stroma	144
HNRNPH1	up	corneal stroma	144
HSPG2	down	corneal epithelium	144
IGLL1/IGLL5	up	corneal stroma	144
KRT16	up	corneal epithelium	144
KRT6A	up	corneal epithelium	144
LCN1	down	corneal stroma	144
LTF	down	corneal epithelium	144
MFAP4	up	corneal stroma	144
NES	down	corneal stroma	144
PLLP	up	corneal epithelium	144
PRR4	down	corneal stroma	144
RAB25	up	corneal epithelium	144
RPL12	up	corneal stroma	144
S100A8	up	corneal epithelium	144
SERPINB9	up	corneal stroma	144
TACSTD2	up	corneal stroma	144
UQCRC2	down	corneal stroma	144
VIM	up	corneal epithelium	144
SP1	up	corneal stromal fibroblast	145
Col7	down	corneal tissue	145
HGF	down	corneal stromal fibroblast	146
IGF1	up	corneal stromal fibroblast	146
IGF1	up	corneal stromal fibroblast	146
IL1	up	corneal stromal fibroblast	146
NGF	down	corneal stromal fibroblast	146
TNF	up	corneal stromal fibroblast	146
KLF6	up	corneal tissue	98
PTPRF	up	corneal stromal fibroblast	99
BDNF	up	corneal tissue	100
CNTF	up	corneal tissue	100
NGFR	up	corneal tissue	100
NTF4	up	corneal tissue	100
NTRK1	up	corneal tissue	100
MMP14	up	corneal tissue	147
A2M	down	corneal tissue	148
LGALS1	up	corneal stromal fibroblast	149
LGALS3	up	corneal stromal fibroblast	149
IL6	up	corneal stromal fibroblast	101
MMP1	up	corneal stromal fibroblast	101
LOX	down	corneal tissue/corneal stromal fibroblast	150
LOXL2	down	corneal tissue	151
SMAD2	up	corneal tissue	102
TGFB2	up	corneal tissue	102
10E4	up	corneal tissue/corneal stromal fibroblast	103
3G10	up	corneal tissue/corneal stromal fibroblast	103
BGN	down	corneal tissue/corneal stromal fibroblast	103
Col18	up	corneal tissue/corneal stromal fibroblast	103
CS	up	corneal tissue/corneal stromal fibroblast	103
GPC4	down	corneal tissue/corneal stromal fibroblast	103
GPC6	down	corneal tissue/corneal stromal fibroblast	103
JM403	down	corneal tissue/corneal stromal fibroblast	103
KERA	down	corneal tissue/corneal stromal fibroblast	103
LUM	down	corneal tissue/corneal stromal fibroblast	103
ORG	down	corneal tissue/corneal stromal fibroblast	103
SDC1	down	corneal tissue/corneal stromal fibroblast	103
SDC2	down	corneal tissue/corneal stromal fibroblast	103
GJA1	down	corneal tissue	152
Col4	aberrant	corneal tissue	153
FN1	aberrant	corneal tissue	153
LAM	aberrant	corneal tissue	153
FASLG	up	corneal tissue	154
MME	up	corneal tissue	154
MAP1LC3A	up	corneal tissue	155
SFRP1	up	corneal tissue	155
ALB	up	corneal epithelium	156
ALDH3A1	up	corneal stroma	156
ANXA2	down	corneal epithelium	156
ANXA8	up	corneal epithelium	156
APOA1	up	corneal stroma	156
APOA4	up	corneal stroma	156
CAPNS1	down	corneal epithelium	156
COL6A2	down	corneal stroma	156
DCN	up	corneal stroma	156
FTH1	down	corneal epithelium	156
HP	up	corneal stroma	156
HSPA8	up	corneal epithelium	156
HSPB1	down	corneal epithelium	156
KERA	up	corneal stroma	156
KRT12	up	corneal stroma	156
KRT14	up	corneal epithelium	156
KRT16	up	corneal epithelium	156
KRT5	up	corneal epithelium	156
LDHC	up	corneal epithelium	156
LMNA	up	corneal epithelium	156
LPL	up	corneal stroma	156
MAMDC2	down	corneal stroma	156
NQO1	down	corneal epithelium	156
PGK1	down	corneal epithelium	156
PKLR	down	corneal epithelium	156
S100A4	up	corneal epithelium	156
SFN	down	corneal epithelium	156
TF	down	corneal stroma	156
TGFBI	down	corneal stroma	156
TKT	down	corneal epithelium	156
TUBB	up	corneal epithelium	156
VIM	up	corneal stroma	156
ACTB	down	corneal stromal fibroblast	107
ELAVL1	down	corneal stromal fibroblast	107
TIMP1	up	corneal tissue	157
TIMP2	up	corneal tissue	157
CAT	up	corneal tissue	109
CTSV	distribution change	corneal tissue	109
TIMP1	down	corneal tissue	109
COL4A3	down	corneal tissue	158
COL4A5	down	corneal tissue	158
FN1	down	corneal tissue	158
laminin-1	down	corneal tissue	158
NID1	down	corneal tissue	158
EGFR	down	corneal tissue	159
NGF	down	corneal tissue	160
NGFR	down	corneal tissue	160
NTRK1	down	corneal tissue	160
SP3	isoform change	corneal tissue	160
SERPINA1	down	corneal tissue	161
COL1：COL3	down	corneal stromal fibroblast	162
COL1：COL5	down	corneal stromal fibroblast	162
Col18	irregular	corneal tissue	163
COL18A1	irregular	corneal tissue	163
Col13	-	corneal tissue	164
CTSK	up	corneal tissue	165
MMP1	up	corneal tissue	165
MMP13	up	corneal tissue	165
MMP8	down	corneal tissue	165
PRSS2	up	corneal tissue	165
TLR2	up	corneal epithelium	166
TLR4	up	corneal epithelium	166
KIT	down	corneal tissue	167
ADH1B	down	corneal stromal fibroblast	114
ENO1	down	corneal epithelium	168
GSN	up	corneal epithelium	168
S100A4	up	corneal epithelium	168
SOD3	down	corneal stromal fibroblast	169
COL1	down	corneal stromal fibroblast	117
PIP	down	corneal stromal fibroblast	170
SMAD6	down	corneal stromal fibroblast	118
SMAD7	down	corneal stromal fibroblast	118
TLR2	up	corneal epithelium	171
TLR4	up	corneal epithelium	171
TLR2	up	corneal epithelium	171
TLR4	up	corneal epithelium	171
LAMP1	down	corneal epithelium	120
MAP1LC3A/B/C	down	corneal epithelium	120
CALCA	up	corneal tissue	172
VIP	up	corneal tissue	172
ACP2	up	corneal tissue	173
LIPA	up	corneal tissue	173
lysosomal acid esterase	up	corneal tissue	173
BSG	up	corneal tissue	174
MMP1	up	corneal tissue	174
FAS	up	corneal tissue	175
CTSB	up	corneal tissue	176
CTSG	up	corneal tissue	176
LOX	down	corneal tissue	125
BAX	up	corneal epithelium	126
CCND1	up	corneal epithelium	126
KRT3	down	corneal epithelium	126
MKI67	up	corneal epithelium	126
TJP1	up	corneal epithelium	126
VIM	down	corneal epithelium	126
MMP2	up	corneal stromal fibroblast	178
MMP2	up	corneal stromal fibroblast	177
ACTB	down	corneal epithelium	179
ENO1	down	corneal epithelium	179
NFKB1	up	corneal stromal fibroblast	128
SFRP1	up	corneal tissue	130
TGFBI	up	corneal tissue	180
TGFBI	down	corneal tissue	181
T4Rs	up	corneal tissue	182
CD34	down	corneal tissue	183
TNC	up	corneal tissue	184
COL4A1	up	corneal tissue	185
COL4A2	up	corneal tissue	185
COL4A5	down	corneal tissue	185
COL4A6	down	corneal tissue	185
Col7	-	corneal tissue	185
ITGB4	down	corneal tissue	185
LAMA1	-	corneal tissue	185
LAMA3	-	corneal tissue	185
LAMB1	-	corneal tissue	185
LAMB3	-	corneal tissue	185
LAMC1	-	corneal tissue	185
LAMC2	-	corneal tissue	185
FASLG	up	corneal tissue	186
ACTA2	up	corneal tissue	131
VSX1	up	corneal tissue	131
SP1	up	corneal tissue	133
MMP3	down	corneal tissue	187
GJA1	up	corneal epithelium(no cone vs normal)	188
AARS	down	corneal epithelium(no cone vs normal)	188
AARS	down	corneal epithelium(cone vs normal)	188
ABCB11	down	corneal epithelium(cone vs normal)	188
ABCB11	down	corneal epithelium(no cone vs normal)	188
ABCB6	up	corneal epithelium(cone vs normal)	188
ABI3BP	down	corneal stroma(no cone vs normal)	188
ABI3BP	down	corneal stroma(cone vs normal)	188
ACAT2	down	corneal epithelium(cone vs normal)	188
ACO1	up	corneal stroma(cone vs normal)	188
ACP1	up	corneal stroma(no cone vs normal)	188
ACTN4	down	corneal epithelium(cone vs normal)	188
ACTN4	down	corneal epithelium(no cone vs normal)	188
ACTR1A	down	corneal stroma(cone vs normal)	188
ACTR2	down	corneal epithelium(cone vs normal)	188
ACTR2	down	corneal epithelium(no cone vs normal)	188
ADH1B	down	corneal stroma(cone vs normal)	188
ADH1B	down	corneal stroma(no cone vs normal)	188
ADH7	down	corneal epithelium(cone vs normal)	188
ADH7	down	corneal epithelium(no cone vs normal)	188
ADH7	up	corneal stroma(cone vs normal)	188
ADH7	up	corneal stroma(no cone vs normal)	188
ADIRF	down	corneal epithelium(cone vs normal)	188
ADIRF	down	corneal epithelium(no cone vs normal)	188
ADIRF	up	corneal stroma(cone vs normal)	188
ADRM1	up	corneal epithelium(cone vs normal)	188
ADSS	up	corneal stroma(cone vs normal)	188
ADSS	up	corneal stroma(no cone vs normal)	188
AEBP1	down	corneal stroma(cone vs normal)	188
AFDN	up	corneal epithelium(cone vs normal)	188
AGR2	down	corneal epithelium(cone vs normal)	188
AGR2	down	corneal epithelium(no cone vs normal)	188
AGR2	up	corneal stroma(cone vs normal)	188
AGR2	up	corneal stroma(no cone vs normal)	188
AHCY	down	corneal epithelium(cone vs normal)	188
AHCYL1	down	corneal epithelium(cone vs normal)	188
AHCYL1	down	corneal epithelium(no cone vs normal)	188
AHSG	down	corneal stroma(cone vs normal)	188
AIFM1	up	corneal epithelium(cone vs normal)	188
AIMP1	down	corneal epithelium(cone vs normal)	188
AIMP1	up	corneal stroma(cone vs normal)	188
AIMP1	up	corneal stroma(no cone vs normal)	188
AIP	down	corneal stroma(no cone vs normal)	188
AK2	down	corneal epithelium(cone vs normal)	188
AKR1A1	down	corneal epithelium(cone vs normal)	188
AKR1A1	down	corneal epithelium(no cone vs normal)	188
AKR1C1	down	corneal stroma(cone vs normal)	188
AKR1C1	down	corneal stroma(no cone vs normal)	188
AKR1C2	down	corneal stroma(cone vs normal)	188
AKR1C2	down	corneal stroma(no cone vs normal)	188
ALAD	down	corneal epithelium(cone vs normal)	188
ALAD	up	corneal stroma(cone vs normal)	188
ALB	up	corneal epithelium(no cone vs normal)	188
ALB	up	corneal stroma(cone vs normal)	188
ALDH1A1	down	corneal epithelium(cone vs normal)	188
ALDH1A1	down	corneal epithelium(no cone vs normal)	188
ALDH1A1	up	corneal stroma(no cone vs normal)	188
ALDH3A1	down	corneal epithelium(cone vs normal)	188
ALDH3A1	down	corneal epithelium(no cone vs normal)	188
ALDH9A1	down	corneal stroma(cone vs normal)	188
ALDOC	down	corneal stroma(cone vs normal)	188
ALDOC	down	corneal stroma(no cone vs normal)	188
AMBP	down	corneal stroma(cone vs normal)	188
AMBP	down	corneal stroma(no cone vs normal)	188
ANP32A	down	corneal epithelium(cone vs normal)	188
ANP32A	down	corneal epithelium(no cone vs normal)	188
ANP32A	up	corneal stroma(cone vs normal)	188
ANP32B	up	corneal epithelium(cone vs normal)	188
ANXA1	down	corneal epithelium(no cone vs normal)	188
ANXA2	up	corneal epithelium(cone vs normal)	188
ANXA4	down	corneal stroma(cone vs normal)	188
ANXA4	down	corneal stroma(no cone vs normal)	188
ANXA5	down	corneal stroma(cone vs normal)	188
ANXA5	down	corneal stroma(no cone vs normal)	188
AP1G1	up	corneal epithelium(no cone vs normal)	188
AP2M1	up	corneal epithelium(cone vs normal)	188
AP3D1	up	corneal epithelium(cone vs normal)	188
AP3D1	up	corneal epithelium(no cone vs normal)	188
APCS	down	corneal stroma(cone vs normal)	188
APCS	up	corneal stroma(no cone vs normal)	188
APEX1	down	corneal epithelium(cone vs normal)	188
API5	down	corneal epithelium(cone vs normal)	188
API5	down	corneal epithelium(no cone vs normal)	188
APMAP	up	corneal epithelium(cone vs normal)	188
APOA1	up	corneal epithelium(no cone vs normal)	188
APOA2	up	corneal stroma(cone vs normal)	188
APOD	up	corneal epithelium(cone vs normal)	188
APOD	up	corneal epithelium(no cone vs normal)	188
APOE	down	corneal stroma(cone vs normal)	188
APOE	down	corneal stroma(no cone vs normal)	188
APP	up	corneal epithelium(cone vs normal)	188
APP	up	corneal epithelium(no cone vs normal)	188
APRT	down	corneal epithelium(cone vs normal)	188
APRT	down	corneal epithelium(no cone vs normal)	188
ARCN1	up	corneal stroma(no cone vs normal)	188
ARF3	down	corneal epithelium(cone vs normal)	188
ARF3	down	corneal epithelium(no cone vs normal)	188
ARF4	up	corneal stroma(cone vs normal)	188
ARFIP1	down	corneal epithelium(cone vs normal)	188
ARHGDIA	down	corneal epithelium(cone vs normal)	188
ARHGDIA	down	corneal epithelium(no cone vs normal)	188
ARHGEF7	down	corneal epithelium(cone vs normal)	188
ARL3	down	corneal epithelium(cone vs normal)	188
ARL3	down	corneal epithelium(no cone vs normal)	188
ARL6IP5	down	corneal stroma(cone vs normal)	188
ARL6IP5	down	corneal stroma(no cone vs normal)	188
ARL6IP6	up	corneal epithelium(cone vs normal)	188
ARL6IP6	up	corneal epithelium(no cone vs normal)	188
ARL8B	down	corneal stroma(cone vs normal)	188
ARPC3	down	corneal stroma(no cone vs normal)	188
ARPC4	up	corneal epithelium(cone vs normal)	188
ARPC5	down	corneal epithelium(cone vs normal)	188
ARPC5	down	corneal stroma(no cone vs normal)	188
ASPH	down	corneal stroma(cone vs normal)	188
ASS1	down	corneal epithelium(cone vs normal)	188
ATAD1	up	corneal epithelium(cone vs normal)	188
ATAD1	up	corneal epithelium(no cone vs normal)	188
ATIC	down	corneal epithelium(cone vs normal)	188
ATP2B1	up	corneal epithelium(cone vs normal)	188
ATP5D	down	corneal epithelium(cone vs normal)	188
ATP5D	up	corneal epithelium(no cone vs normal)	188
ATP5I	up	corneal epithelium(cone vs normal)	188
ATP5I	up	corneal epithelium(no cone vs normal)	188
ATP6V0A1	up	corneal epithelium(cone vs normal)	188
ATP6V0A1	up	corneal epithelium(no cone vs normal)	188
ATP6V1C1	up	corneal epithelium(cone vs normal)	188
ATP6V1C1	up	corneal epithelium(no cone vs normal)	188
ATP6V1E1	up	corneal stroma(no cone vs normal)	188
ATP6V1E1	up	corneal stroma(cone vs normal)	188
AZGP1	down	corneal epithelium(no cone vs normal)	188
B2M	down	corneal epithelium(cone vs normal)	188
BAG3	down	corneal epithelium(no cone vs normal)	188
BANF1	up	corneal stroma(cone vs normal)	188
BANF1	up	corneal stroma(no cone vs normal)	188
BCAP31	down	corneal stroma(cone vs normal)	188
BCL2L13	down	corneal epithelium(cone vs normal)	188
BCL2L13	down	corneal epithelium(no cone vs normal)	188
BGN	down	corneal stroma(cone vs normal)	188
BGN	down	corneal stroma(no cone vs normal)	188
BLVRB	up	corneal stroma(no cone vs normal)	188
BRK1	down	corneal epithelium(cone vs normal)	188
BSG	up	corneal epithelium(cone vs normal)	188
BTF3	up	corneal epithelium(cone vs normal)	188
BTF3	up	corneal epithelium(no cone vs normal)	188
BZW1	down	corneal epithelium(cone vs normal)	188
BZW1	down	corneal epithelium(no cone vs normal)	188
BZW1	down	corneal stroma(cone vs normal)	188
BZW1	down	corneal stroma(no cone vs normal)	188
BZW2	down	corneal epithelium(cone vs normal)	188
C11orf54	up	corneal stroma(no cone vs normal)	188
C11orf54	down	corneal epithelium(cone vs normal)	188
C11orf54	down	corneal epithelium(no cone vs normal)	188
C14orf166	down	corneal epithelium(no cone vs normal)	188
C14orf166	down	corneal epithelium(cone vs normal)	188
C1orf116	down	corneal epithelium(cone vs normal)	188
C1orf116	down	corneal epithelium(no cone vs normal)	188
C1QBP	up	corneal stroma(cone vs normal)	188
C1QBP	up	corneal stroma(no cone vs normal)	188
C1QBP	up	corneal stroma(no cone vs normal)	188
C1QC	down	corneal stroma(cone vs normal)	188
C1S	down	corneal stroma(cone vs normal)	188
C1S	up	corneal stroma(no cone vs normal)	188
C2	up	corneal stroma(cone vs normal)	188
C2	up	corneal stroma(no cone vs normal)	188
C3	up	corneal epithelium(cone vs normal)	188
C3	up	corneal epithelium(no cone vs normal)	188
C4A	up	corneal stroma(cone vs normal)	188
C4A	up	corneal stroma(no cone vs normal)	188
C5	up	corneal stroma(no cone vs normal)	188
C9	up	corneal stroma(cone vs normal)	188
C9	up	corneal stroma(no cone vs normal)	188
CALD1	down	corneal stroma(cone vs normal)	188
CALML3	down	corneal epithelium(cone vs normal)	188
CALR	up	corneal stroma(cone vs normal)	188
CALR	up	corneal stroma(no cone vs normal)	188
CAP1	down	corneal epithelium(cone vs normal)	188
CAPG	down	corneal epithelium(cone vs normal)	188
CAPG	down	corneal epithelium(no cone vs normal)	188
CAPG	up	corneal stroma(cone vs normal)	188
CAPG	up	corneal stroma(no cone vs normal)	188
CAPNS1	down	corneal epithelium(cone vs normal)	188
CAPNS1	up	corneal stroma(no cone vs normal)	188
CAPNS2	down	corneal epithelium(cone vs normal)	188
CAPNS2	down	corneal epithelium(no cone vs normal)	188
CAPZA1	up	corneal stroma(cone vs normal)	188
CAPZA1	up	corneal stroma(no cone vs normal)	188
CAPZB	down	corneal epithelium(cone vs normal)	188
CASP3	up	corneal epithelium(cone vs normal)	188
CASP7	up	corneal epithelium(cone vs normal)	188
CASP7	down	corneal epithelium(no cone vs normal)	188
CBR1	down	corneal epithelium(cone vs normal)	188
CBR1	down	corneal epithelium(no cone vs normal)	188
CBR3	up	corneal stroma(cone vs normal)	188
CCAR1	up	corneal epithelium(no cone vs normal)	188
CCAR2	up	corneal epithelium(cone vs normal)	188
CCAR2	down	corneal epithelium(no cone vs normal)	188
CCDC47	up	corneal epithelium(cone vs normal)	188
CCT2	up	corneal stroma(cone vs normal)	188
CCT3	down	corneal stroma(cone vs normal)	188
CCT4	down	corneal stroma(cone vs normal)	188
CCT5	down	corneal stroma(cone vs normal)	188
CCT5	down	corneal stroma(no cone vs normal)	188
CCT6A	up	corneal stroma(cone vs normal)	188
CCT6A	up	corneal stroma(no cone vs normal)	188
CCT8	down	corneal stroma(cone vs normal)	188
CCT8	down	corneal stroma(no cone vs normal)	188
CD5L	up	corneal stroma(cone vs normal)	188
CD5L	up	corneal stroma(no cone vs normal)	188
CDC37	down	corneal epithelium(cone vs normal)	188
CDH1	down	corneal stroma(no cone vs normal)	188
CDH13	up	corneal epithelium(cone vs normal)	188
CDV3	down	corneal epithelium(no cone vs normal)	188
CDV3	up	corneal stroma(cone vs normal)	188
CDV3	up	corneal stroma(no cone vs normal)	188
CFD	up	corneal stroma(cone vs normal)	188
CFD	up	corneal stroma(no cone vs normal)	188
CFHR2	up	corneal stroma(no cone vs normal)	188
CFHR2	down	corneal stroma(no cone vs normal)	188
CFL1	down	corneal epithelium(cone vs normal)	188
CFL1	down	corneal epithelium(no cone vs normal)	188
CFL1	up	corneal stroma(no cone vs normal)	188
CHID1	up	corneal epithelium(cone vs normal)	188
CHID1	up	corneal epithelium(no cone vs normal)	188
CHMP1A	up	corneal epithelium(cone vs normal)	188
CHMP1A	up	corneal epithelium(no cone vs normal)	188
CHMP4B	up	corneal epithelium(cone vs normal)	188
CHP1	down	corneal epithelium(cone vs normal)	188
CIRBP	down	corneal epithelium(cone vs normal)	188
CIRBP	down	corneal epithelium(no cone vs normal)	188
CKB	down	corneal stroma(no cone vs normal)	188
CKMT1B	up	corneal epithelium(no cone vs normal)	188
CLEC11A	down	corneal stroma(no cone vs normal)	188
CLEC11A	down	corneal stroma(cone vs normal)	188
CLIC1	down	corneal epithelium(cone vs normal)	188
CLIC1	down	corneal epithelium(no cone vs normal)	188
CLINT1	up	corneal epithelium(cone vs normal)	188
CLINT1	up	corneal epithelium(no cone vs normal)	188
CLIP2	up	corneal epithelium(cone vs normal)	188
CLTA	up	corneal epithelium(cone vs normal)	188
CLU	up	corneal epithelium(cone vs normal)	188
CLU	up	corneal epithelium(no cone vs normal)	188
CMPK1	down	corneal epithelium(no cone vs normal)	188
CMPK1	down	corneal epithelium(cone vs normal)	188
CNBP	up	corneal stroma(cone vs normal)	188
CNBP	up	corneal stroma(no cone vs normal)	188
CNDP2	down	corneal epithelium(cone vs normal)	188
CNN2	up	corneal epithelium(cone vs normal)	188
CNN3	down	corneal stroma(cone vs normal)	188
CNN3	down	corneal stroma(no cone vs normal)	188
CNPY2	down	corneal stroma(no cone vs normal)	188
COL12A1	up	corneal epithelium(cone vs normal)	188
COL17A1	up	corneal epithelium(cone vs normal)	188
COL17A1	up	corneal epithelium(no cone vs normal)	188
COL1A1	down	corneal stroma(cone vs normal)	188
COL1A1	down	corneal stroma(no cone vs normal)	188
COL1A2	down	corneal stroma(cone vs normal)	188
COL1A2	down	corneal stroma(no cone vs normal)	188
COL6A1	down	corneal stroma(cone vs normal)	188
COL6A2	down	corneal stroma(cone vs normal)	188
COL6A3	down	corneal epithelium(cone vs normal)	188
COL6A3	down	corneal stroma(cone vs normal)	188
COMT	down	corneal epithelium(cone vs normal)	188
COMT	down	corneal epithelium(no cone vs normal)	188
COMT	up	corneal stroma(cone vs normal)	188
COMT	up	corneal stroma(no cone vs normal)	188
COPD	up	corneal stroma(cone vs normal)	188
COPG1	down	corneal epithelium(cone vs normal)	188
CORO1B	down	corneal epithelium(cone vs normal)	188
CORO1B	down	corneal epithelium(no cone vs normal)	188
CORO1C	up	corneal epithelium(cone vs normal)	188
CORO1C	up	corneal epithelium(no cone vs normal)	188
COX2	up	corneal epithelium(no cone vs normal)	188
COX4I1	up	corneal epithelium(cone vs normal)	188
COX4I1	up	corneal epithelium(no cone vs normal)	188
COX5B	up	corneal epithelium(cone vs normal)	188
COX5B	up	corneal epithelium(no cone vs normal)	188
COX6B1	down	corneal epithelium(cone vs normal)	188
COX7A2	down	corneal epithelium(cone vs normal)	188
CPPED1	down	corneal epithelium(cone vs normal)	188
CPPED1	down	corneal epithelium(no cone vs normal)	188
CPQ	up	corneal epithelium(cone vs normal)	188
CRADD	down	corneal epithelium(cone vs normal)	188
CRADD	down	corneal epithelium(no cone vs normal)	188
CRTAC1	up	corneal epithelium(cone vs normal)	188
CRTAC1	up	corneal epithelium(no cone vs normal)	188
CSNK2A2	down	corneal epithelium(cone vs normal)	188
CSRP1	up	corneal stroma(cone vs normal)	188
CSRP1	up	corneal stroma(no cone vs normal)	188
CSTB	down	corneal epithelium(no cone vs normal)	188
CTSB	down	corneal epithelium(cone vs normal)	188
CTSB	down	corneal epithelium(no cone vs normal)	188
CTSZ	down	corneal stroma(cone vs normal)	188
CTSZ	down	corneal stroma(no cone vs normal)	188
CTTN	down	corneal stroma(no cone vs normal)	188
CUL4B	up	corneal epithelium(no cone vs normal)	188
CUTA	down	corneal epithelium(no cone vs normal)	188
CUTA	up	corneal stroma(no cone vs normal)	188
CYBRD1	up	corneal epithelium(cone vs normal)	188
CYBRD1	up	corneal epithelium(no cone vs normal)	188
CYBRD1	down	corneal stroma(cone vs normal)	188
CYC1	up	corneal epithelium(cone vs normal)	188
CYC1	up	corneal epithelium(no cone vs normal)	188
CYCS	down	corneal epithelium(cone vs normal)	188
CYCS	down	corneal epithelium(no cone vs normal)	188
CYTB	down	corneal epithelium(cone vs normal)	188
DAPL1	up	corneal epithelium(cone vs normal)	188
DAPL1	down	corneal epithelium(no cone vs normal)	188
DBI	up	corneal stroma(no cone vs normal)	188
DBI	down	corneal epithelium(cone vs normal)	188
DBI	down	corneal epithelium(no cone vs normal)	188
DBI	up	corneal stroma(cone vs normal)	188
DCN	up	corneal epithelium(no cone vs normal)	188
DCN	up	corneal epithelium(cone vs normal)	188
DCTN1	up	corneal epithelium(cone vs normal)	188
DCTN1	up	corneal epithelium(no cone vs normal)	188
DCUN1D1	down	corneal epithelium(cone vs normal)	188
DCXR	down	corneal epithelium(cone vs normal)	188
DDT	down	corneal epithelium(cone vs normal)	188
DDT	up	corneal stroma(cone vs normal)	188
DDT	up	corneal stroma(no cone vs normal)	188
DDX17	down	corneal stroma(cone vs normal)	188
DDX23	up	corneal epithelium(no cone vs normal)	188
DDX39B	down	corneal epithelium(cone vs normal)	188
DECR1	up	corneal epithelium(cone vs normal)	188
DECR1	up	corneal epithelium(no cone vs normal)	188
DEFA3	down	corneal epithelium(no cone vs normal)	188
DEK	down	corneal epithelium(cone vs normal)	188
DEK	down	corneal epithelium(no cone vs normal)	188
DFFA	down	corneal epithelium(cone vs normal)	188
DFFA	down	corneal epithelium(no cone vs normal)	188
DGKA	down	corneal epithelium(cone vs normal)	188
DHRS3	up	corneal epithelium(cone vs normal)	188
DHRS7B	up	corneal epithelium(cone vs normal)	188
DHRS7B	up	corneal epithelium(no cone vs normal)	188
DHX15	up	corneal epithelium(no cone vs normal)	188
DIAPH1	up	corneal epithelium(cone vs normal)	188
DIAPH1	up	corneal epithelium(no cone vs normal)	188
DKC1	up	corneal epithelium(cone vs normal)	188
DLD	up	corneal epithelium(cone vs normal)	188
DLG1	down	corneal epithelium(cone vs normal)	188
DNAJB11	up	corneal epithelium(cone vs normal)	188
DNAJB11	up	corneal epithelium(no cone vs normal)	188
DNAJC7	up	corneal epithelium(cone vs normal)	188
DNAJC8	up	corneal stroma(cone vs normal)	188
DNAJC8	up	corneal stroma(no cone vs normal)	188
DNM1L	down	corneal epithelium(cone vs normal)	188
DPP3	down	corneal epithelium(cone vs normal)	188
DPP3	down	corneal epithelium(no cone vs normal)	188
DSC2	down	corneal stroma(cone vs normal)	188
DSC2	down	corneal stroma(no cone vs normal)	188
DSC3	down	corneal stroma(cone vs normal)	188
DSG1	down	corneal stroma(cone vs normal)	188
DSG1	down	corneal stroma(no cone vs normal)	188
DSG3	up	corneal epithelium(cone vs normal)	188
DSG3	up	corneal epithelium(no cone vs normal)	188
DSP	up	corneal stroma(cone vs normal)	188
DSP	down	corneal stroma(no cone vs normal)	188
DSTN	down	corneal epithelium(cone vs normal)	188
DSTN	down	corneal epithelium(no cone vs normal)	188
DUSP23	down	corneal epithelium(cone vs normal)	188
DUSP23	down	corneal epithelium(no cone vs normal)	188
DYNLT1	down	corneal epithelium(cone vs normal)	188
ECH1	up	corneal epithelium(cone vs normal)	188
ECH1	up	corneal epithelium(no cone vs normal)	188
EEF1A1	down	corneal epithelium(cone vs normal)	188
EEF1A1	down	corneal epithelium(no cone vs normal)	188
EEF1A1	up	corneal stroma(cone vs normal)	188
EEF1B2	down	corneal epithelium(cone vs normal)	188
EFEMP1	down	corneal stroma(no cone vs normal)	188
EFEMP1	down	corneal stroma(cone vs normal)	188
EIF2A	up	corneal stroma(no cone vs normal)	188
EIF3A	up	corneal epithelium(cone vs normal)	188
EIF3G	down	corneal epithelium(cone vs normal)	188
EIF3H	up	corneal epithelium(cone vs normal)	188
EIF3J	up	corneal epithelium(cone vs normal)	188
EIF4A2	up	corneal stroma(cone vs normal)	188
eIF4A2	up	corneal stroma(no cone vs normal)	188
EIF4B	up	corneal stroma(no cone vs normal)	188
EIF4B	up	corneal stroma(cone vs normal)	188
EIF4E	up	corneal epithelium(cone vs normal)	188
EIF5A	down	corneal epithelium(cone vs normal)	188
EIF5A	down	corneal epithelium(no cone vs normal)	188
EIF5A	up	corneal stroma(no cone vs normal)	188
ELOVL1	down	corneal epithelium(cone vs normal)	188
EMC2	up	corneal epithelium(cone vs normal)	188
EMD	up	corneal epithelium(cone vs normal)	188
ENO2	down	corneal stroma(cone vs normal)	188
ENO2	down	corneal stroma(no cone vs normal)	188
ENPP1	up	corneal stroma(no cone vs normal)	188
ENSA	down	corneal epithelium(cone vs normal)	188
ENSA	down	corneal epithelium(no cone vs normal)	188
EPB41L2	down	corneal stroma(cone vs normal)	188
EPHX2	down	corneal epithelium(no cone vs normal)	188
EPHX2	down	corneal epithelium(cone vs normal)	188
EPRS	up	corneal epithelium(cone vs normal)	188
ERH	down	corneal epithelium(cone vs normal)	188
ERH	down	corneal epithelium(no cone vs normal)	188
ERICH5	up	corneal stroma(cone vs normal)	188
ERICH5	up	corneal stroma(no cone vs normal)	188
ERLIN1	up	corneal epithelium(no cone vs normal)	188
ERLIN2	down	corneal stroma(cone vs normal)	188
ERLIN2	down	corneal stroma(no cone vs normal)	188
ERP29	down	corneal epithelium(cone vs normal)	188
ESD	down	corneal epithelium(cone vs normal)	188
ESD	down	corneal epithelium(no cone vs normal)	188
ESRP1	up	corneal epithelium(cone vs normal)	188
ESRP1	up	corneal epithelium(no cone vs normal)	188
ETFA	down	corneal epithelium(cone vs normal)	188
ETFA	down	corneal epithelium(no cone vs normal)	188
ETFB	down	corneal epithelium(no cone vs normal)	188
ETFDH	up	corneal epithelium(cone vs normal)	188
ETFDH	up	corneal epithelium(no cone vs normal)	188
ETHE1	down	corneal epithelium(cone vs normal)	188
EVPL	down	corneal epithelium(no cone vs normal)	188
EXOC1	up	corneal epithelium(cone vs normal)	188
EXOC7	up	corneal epithelium(cone vs normal)	188
EZR	up	corneal stroma(cone vs normal)	188
EZR	up	corneal stroma(no cone vs normal)	188
FA2H	up	corneal epithelium(no cone vs normal)	188
FABP4	down	corneal epithelium(cone vs normal)	188
FABP5	down	corneal epithelium(cone vs normal)	188
FABP5	down	corneal epithelium(no cone vs normal)	188
FABP5	up	corneal stroma(cone vs normal)	188
FABP5	down	corneal stroma(no cone vs normal)	188
FAH	down	corneal epithelium(cone vs normal)	188
FAM114A1	down	corneal epithelium(cone vs normal)	188
FAM129A	down	corneal stroma(no cone vs normal)	188
FAM129A	down	corneal stroma(cone vs normal)	188
FAM134C	down	corneal epithelium(cone vs normal)	188
FAM3C	up	corneal epithelium(cone vs normal)	188
FAM3C	up	corneal epithelium(no cone vs normal)	188
FAM83B	down	corneal epithelium(cone vs normal)	188
FAM96B	up	corneal epithelium(cone vs normal)	188
FARSB	up	corneal epithelium(cone vs normal)	188
FARSB	up	corneal epithelium(no cone vs normal)	188
FBLN5	down	corneal stroma(cone vs normal)	188
FBP1	down	corneal epithelium(cone vs normal)	188
FBP1	down	corneal epithelium(no cone vs normal)	188
FBP1	up	corneal stroma(cone vs normal)	188
FBP1	up	corneal stroma(no cone vs normal)	188
FDPS	down	corneal epithelium(no cone vs normal)	188
FGA	down	corneal stroma(cone vs normal)	188
FGA	down	corneal stroma(no cone vs normal)	188
FKBP1A	down	corneal epithelium(cone vs normal)	188
FKBP1A	down	corneal epithelium(no cone vs normal)	188
FKBP3	down	corneal epithelium(cone vs normal)	188
FKBP9	down	corneal stroma(cone vs normal)	188
FKBP9	down	corneal stroma(no cone vs normal)	188
FLNA	down	corneal stroma(cone vs normal)	188
FLNA	down	corneal stroma(no cone vs normal)	188
FLNB	up	corneal epithelium(cone vs normal)	188
FLNB	up	corneal epithelium(no cone vs normal)	188
FLOT1	up	corneal epithelium(cone vs normal)	188
FLOT1	up	corneal epithelium(no cone vs normal)	188
FLOT2	up	corneal epithelium(cone vs normal)	188
FMOD	down	corneal stroma(cone vs normal)	188
FMOD	down	corneal stroma(no cone vs normal)	188
FTL	down	corneal epithelium(cone vs normal)	188
FUBP1	down	corneal stroma(no cone vs normal)	188
FUCA1	up	corneal epithelium(no cone vs normal)	188
FUS	down	corneal epithelium(cone vs normal)	188
G3BP1	down	corneal epithelium(cone vs normal)	188
G3BP2	up	corneal epithelium(cone vs normal)	188
GAA	down	corneal epithelium(no cone vs normal)	188
GALE	down	corneal epithelium(cone vs normal)	188
GANAB	up	corneal epithelium(cone vs normal)	188
GAPDH	down	corneal epithelium(no cone vs normal)	188
GAPDH	down	corneal epithelium(cone vs normal)	188
GCN1	up	corneal epithelium(no cone vs normal)	188
GCSH	down	corneal epithelium(cone vs normal)	188
GDA	down	corneal epithelium(no cone vs normal)	188
GJA1	up	corneal epithelium(cone vs normal)	188
GLO1	down	corneal epithelium(cone vs normal)	188
GLO1	down	corneal epithelium(no cone vs normal)	188
GLOD4	down	corneal epithelium(cone vs normal)	188
GLOD4	down	corneal epithelium(no cone vs normal)	188
GLRX	down	corneal epithelium(cone vs normal)	188
GLRX	down	corneal epithelium(no cone vs normal)	188
GLRX3	down	corneal epithelium(cone vs normal)	188
GLS	down	corneal epithelium(cone vs normal)	188
GLUL	down	corneal stroma(cone vs normal)	188
GNPDA1	down	corneal epithelium(cone vs normal)	188
GNPDA1	down	corneal epithelium(no cone vs normal)	188
GNS	up	corneal epithelium(cone vs normal)	188
GNS	up	corneal epithelium(no cone vs normal)	188
GOSR2	down	corneal epithelium(cone vs normal)	188
GOT1	up	corneal stroma(no cone vs normal)	188
GOT1	up	corneal stroma(cone vs normal)	188
GOT2	up	corneal stroma(no cone vs normal)	188
GOT2	up	corneal stroma(cone vs normal)	188
GPI	down	corneal epithelium(cone vs normal)	188
GPI	down	corneal epithelium(no cone vs normal)	188
GPS1	up	corneal epithelium(cone vs normal)	188
GPX1	down	corneal epithelium(cone vs normal)	188
GRHPR	down	corneal epithelium(cone vs normal)	188
GSR	down	corneal epithelium(cone vs normal)	188
GSS	up	corneal stroma(cone vs normal)	188
GSTM3	down	corneal stroma(cone vs normal)	188
GSTM3	up	corneal stroma(no cone vs normal)	188
GSTP1	down	corneal epithelium(cone vs normal)	188
GSTP1	down	corneal epithelium(no cone vs normal)	188
GSTP1	up	corneal stroma(cone vs normal)	188
GSTZ1	up	corneal stroma(no cone vs normal)	188
GSTZ1	down	corneal epithelium(cone vs normal)	188
GSTZ1	down	corneal epithelium(no cone vs normal)	188
GTF2A1	down	corneal epithelium(cone vs normal)	188
GYG1	down	corneal epithelium(cone vs normal)	188
GYG1	down	corneal epithelium(no cone vs normal)	188
H1F0	down	corneal epithelium(cone vs normal)	188
H1F0	up	corneal epithelium(no cone vs normal)	188
H1FX	down	corneal epithelium(cone vs normal)	188
H2AFJ	up	corneal stroma(no cone vs normal)	188
H2AFY2	up	corneal epithelium(cone vs normal)	188
H3F3A	down	corneal epithelium(cone vs normal)	188
H3F3A	down	corneal stroma(cone vs normal)	188
HADH	down	corneal epithelium(cone vs normal)	188
HADH	up	corneal stroma(cone vs normal)	188
HADH	up	corneal stroma(no cone vs normal)	188
HBB	up	corneal stroma(no cone vs normal)	188
HDGF	down	corneal epithelium(cone vs normal)	188
HDGF	down	corneal epithelium(no cone vs normal)	188
HDGFRP3	up	corneal epithelium(cone vs normal)	188
HDGFRP3	up	corneal epithelium(no cone vs normal)	188
HDHD2	down	corneal epithelium(cone vs normal)	188
HDHD2	down	corneal epithelium(no cone vs normal)	188
HDHD2	up	corneal stroma(no cone vs normal)	188
HDLBP	down	corneal stroma(no cone vs normal)	188
HDLBP	down	corneal stroma(cone vs normal)	188
HEBP1	down	corneal epithelium(no cone vs normal)	188
HEBP2	down	corneal epithelium(cone vs normal)	188
HEBP2	down	corneal epithelium(no cone vs normal)	188
HIST1H1B	up	corneal epithelium(no cone vs normal)	188
HIST1H1E	up	corneal epithelium(cone vs normal)	188
HIST1H1E	up	corneal epithelium(no cone vs normal)	188
HIST2H2BE	down	corneal stroma(cone vs normal)	188
HIST2H2BE	down	corneal stroma(no cone vs normal)	188
HLA-A	up	corneal epithelium(no cone vs normal)	188
HMGA1	up	corneal epithelium(cone vs normal)	188
HMGA1	up	corneal epithelium(cone vs normal)	188
HMGA1	up	corneal epithelium(no cone vs normal)	188
HMGA1	up	corneal epithelium(no cone vs normal)	188
HMGB1	down	corneal epithelium(cone vs normal)	188
HMGB1	down	corneal epithelium(no cone vs normal)	188
HMGB1	up	corneal stroma(cone vs normal)	188
HMGB1	up	corneal stroma(no cone vs normal)	188
HMGN4	up	corneal epithelium(cone vs normal)	188
HMGN4	up	corneal epithelium(no cone vs normal)	188
HMOX2	down	corneal epithelium(cone vs normal)	188
HN1L	down	corneal epithelium(cone vs normal)	188
HN1L	down	corneal epithelium(no cone vs normal)	188
HNRNPA0	up	corneal epithelium(no cone vs normal)	188
HNRNPA3	up	corneal epithelium(cone vs normal)	188
HNRNPA3	up	corneal epithelium(no cone vs normal)	188
HNRNPD	up	corneal stroma(no cone vs normal)	188
HNRNPF	down	corneal epithelium(cone vs normal)	188
HNRNPF	down	corneal epithelium(no cone vs normal)	188
HNRNPU	down	corneal stroma(cone vs normal)	188
HNRNPU	down	corneal stroma(no cone vs normal)	188
HOMER3	up	corneal epithelium(cone vs normal)	188
HP1BP3	up	corneal epithelium(cone vs normal)	188
HP1BP3	up	corneal epithelium(no cone vs normal)	188
HSPB1	up	corneal epithelium(cone vs normal)	188
HSPB1	up	corneal epithelium(no cone vs normal)	188
HSPB1	up	corneal stroma(cone vs normal)	188
HSPB1	up	corneal stroma(no cone vs normal)	188
HSPE1	up	corneal epithelium(cone vs normal)	188
HTATIP2	up	corneal epithelium(cone vs normal)	188
HTRA1	down	corneal stroma(cone vs normal)	188
HTRA1	down	corneal stroma(no cone vs normal)	188
HUWE1	down	corneal epithelium(cone vs normal)	188
IDH3A	up	corneal stroma(no cone vs normal)	188
IGFBP6	down	corneal stroma(no cone vs normal)	188
IGHA1	up	corneal epithelium(cone vs normal)	188
IGHA1	up	corneal epithelium(no cone vs normal)	188
IGHD	up	corneal stroma(no cone vs normal)	188
IGHD	down	corneal stroma(no cone vs normal)	188
IGHG1	up	corneal epithelium(cone vs normal)	188
IGHG1	up	corneal epithelium(no cone vs normal)	188
IGHG1	down	corneal stroma(no cone vs normal)	188
IGHG2	up	corneal epithelium(cone vs normal)	188
IGHG2	up	corneal epithelium(no cone vs normal)	188
IGHG3	up	corneal epithelium(cone vs normal)	188
IGHG3	up	corneal epithelium(no cone vs normal)	188
IGHG4	down	corneal stroma(cone vs normal)	188
IGHG4	down	corneal stroma(no cone vs normal)	188
IGHM	up	corneal stroma(cone vs normal)	188
IGHM	up	corneal stroma(no cone vs normal)	188
IGHV1-2	down	corneal stroma(cone vs normal)	188
IGHV1-69	down	corneal stroma(no cone vs normal)	188
IGHV1-69	up	corneal stroma(no cone vs normal)	188
IGHV3-23	up	corneal epithelium(cone vs normal)	188
IGHV3-23	up	corneal stroma(cone vs normal)	188
IGHV3-23	down	corneal stroma(cone vs normal)	188
IGHV3-30	down	corneal stroma(no cone vs normal)	188
IGHV3-30	down	corneal stroma(cone vs normal)	188
IGHV3-48	up	corneal stroma(cone vs normal)	188
IGHV3-7	down	corneal stroma(cone vs normal)	188
IGKV1D-16	down	corneal stroma(no cone vs normal)	188
IGKV1D-33	up	corneal stroma(no cone vs normal)	188
IGKV1D-33	up	corneal epithelium(no cone vs normal)	188
IGKV1D-33	up	corneal stroma(cone vs normal)	188
IGKV2D-28	up	corneal stroma(no cone vs normal)	188
IGKV2D-28	up	corneal stroma(cone vs normal)	188
IGKV2D-28	down	corneal stroma(no cone vs normal)	188
IGKV3-20	up	corneal epithelium(cone vs normal)	188
IGKV3-20	up	corneal epithelium(no cone vs normal)	188
IGKV3-20	down	corneal stroma(no cone vs normal)	188
IGLV1-51	up	corneal stroma(cone vs normal)	188
IGLV3-19	down	corneal stroma(cone vs normal)	188
IL18	up	corneal epithelium(cone vs normal)	188
IL18	up	corneal stroma(cone vs normal)	188
IL18	up	corneal stroma(no cone vs normal)	188
IL1RN	up	corneal stroma(cone vs normal)	188
IL1RN	up	corneal stroma(no cone vs normal)	188
ILVBL	down	corneal epithelium(cone vs normal)	188
IPO5	down	corneal epithelium(cone vs normal)	188
IPO9	down	corneal epithelium(cone vs normal)	188
ITGA3	down	corneal epithelium(cone vs normal)	188
ITGA6	up	corneal epithelium(cone vs normal)	188
ITGA6	up	corneal epithelium(no cone vs normal)	188
ITGA6	down	corneal stroma(cone vs normal)	188
JCHAIN	up	corneal stroma(no cone vs normal)	188
JUP	down	corneal epithelium(cone vs normal)	188
JUP	up	corneal stroma(cone vs normal)	188
KCTD12	down	corneal stroma(no cone vs normal)	188
KERA	up	corneal epithelium(cone vs normal)	188
KERA	up	corneal epithelium(no cone vs normal)	188
KHDRBS1	up	corneal epithelium(cone vs normal)	188
KHDRBS1	up	corneal epithelium(no cone vs normal)	188
KHSRP	up	corneal stroma(cone vs normal)	188
KHSRP	up	corneal stroma(no cone vs normal)	188
KIF13A	up	corneal epithelium(cone vs normal)	188
KIF21A	up	corneal epithelium(cone vs normal)	188
KLC1	down	corneal epithelium(cone vs normal)	188
KLC1	down	corneal epithelium(no cone vs normal)	188
KPNA3	up	corneal epithelium(cone vs normal)	188
KPNA4	down	corneal epithelium(cone vs normal)	188
KPNB1	up	corneal stroma(no cone vs normal)	188
KPNB1	up	corneal stroma(cone vs normal)	188
KRT1	up	corneal epithelium(cone vs normal)	188
KRT1	down	corneal stroma(cone vs normal)	188
KRT1	down	corneal stroma(no cone vs normal)	188
KRT10	down	corneal stroma(cone vs normal)	188
KRT10	down	corneal stroma(no cone vs normal)	188
KRT12	up	corneal epithelium(cone vs normal)	188
KRT12	up	corneal epithelium(no cone vs normal)	188
KRT13	down	corneal epithelium(cone vs normal)	188
KRT14	up	corneal epithelium(cone vs normal)	188
KRT14	down	corneal stroma(cone vs normal)	188
KRT2	down	corneal stroma(cone vs normal)	188
KRT2	down	corneal stroma(no cone vs normal)	188
KRT24	down	corneal epithelium(no cone vs normal)	188
KRT3	up	corneal stroma(cone vs normal)	188
KRT3	up	corneal stroma(no cone vs normal)	188
KRT74	up	corneal epithelium(cone vs normal)	188
KYAT3	down	corneal epithelium(cone vs normal)	188
KYAT3	down	corneal epithelium(no cone vs normal)	188
LACRT	down	corneal epithelium(cone vs normal)	188
LACRT	down	corneal epithelium(no cone vs normal)	188
LAMB3	up	corneal stroma(no cone vs normal)	188
LAMP2	down	corneal epithelium(cone vs normal)	188
LAMTOR1	up	corneal epithelium(cone vs normal)	188
LAP3	down	corneal epithelium(cone vs normal)	188
LBP	down	corneal stroma(cone vs normal)	188
LBP	down	corneal stroma(no cone vs normal)	188
LBP	down	corneal stroma(no cone vs normal)	188
LCN1	down	corneal epithelium(cone vs normal)	188
LCN1	down	corneal epithelium(no cone vs normal)	188
LCN1	up	corneal stroma(cone vs normal)	188
LCN1	up	corneal stroma(no cone vs normal)	188
LDHA	down	corneal epithelium(cone vs normal)	188
LDHA	down	corneal epithelium(no cone vs normal)	188
LDHB	down	corneal epithelium(no cone vs normal)	188
LEMD2	up	corneal epithelium(cone vs normal)	188
LGALS3BP	up	corneal epithelium(cone vs normal)	188
LGALS3BP	up	corneal stroma(cone vs normal)	188
LGALS3BP	up	corneal epithelium(no cone vs normal)	188
LGALSL	up	corneal stroma(no cone vs normal)	188
LGALSL	down	corneal epithelium(cone vs normal)	188
LGALSL	up	corneal stroma(cone vs normal)	188
LMAN1	up	corneal epithelium(cone vs normal)	188
LMAN2	up	corneal epithelium(cone vs normal)	188
LMAN2	up	corneal epithelium(no cone vs normal)	188
LMNA	up	corneal epithelium(cone vs normal)	188
LMNB2	down	corneal stroma(cone vs normal)	188
LOX	down	corneal epithelium(cone vs normal)	188
LOX	down	corneal epithelium(no cone vs normal)	188
LRRC47	down	corneal stroma(cone vs normal)	188
LRRC47	down	corneal stroma(no cone vs normal)	188
LSM4	down	corneal epithelium(cone vs normal)	188
LSM6	down	corneal epithelium(cone vs normal)	188
LTF	down	corneal epithelium(cone vs normal)	188
LTF	up	corneal stroma(no cone vs normal)	188
LTF	down	corneal epithelium(no cone vs normal)	188
LUM	down	corneal epithelium(cone vs normal)	188
LUM	up	corneal epithelium(no cone vs normal)	188
LYPLA1	up	corneal epithelium(cone vs normal)	188
LYPLA1	up	corneal epithelium(no cone vs normal)	188
LYPLA2	down	corneal epithelium(cone vs normal)	188
LYPLA2	down	corneal epithelium(no cone vs normal)	188
LYPLA2	up	corneal stroma(no cone vs normal)	188
LYZ	down	corneal epithelium(cone vs normal)	188
LYZ	down	corneal epithelium(no cone vs normal)	188
MAMDC2	down	corneal stroma(cone vs normal)	188
MANF	down	corneal epithelium(cone vs normal)	188
MANF	down	corneal epithelium(no cone vs normal)	188
MAP2K2	down	corneal epithelium(cone vs normal)	188
MAP2K2	down	corneal epithelium(no cone vs normal)	188
MAPK3	up	corneal epithelium(cone vs normal)	188
MAPRE1	up	corneal stroma(cone vs normal)	188
MAT2A	down	corneal epithelium(cone vs normal)	188
MBD2	up	corneal epithelium(cone vs normal)	188
MBLAC2	up	corneal epithelium(cone vs normal)	188
MBLAC2	up	corneal epithelium(no cone vs normal)	188
MDH1	down	corneal epithelium(cone vs normal)	188
MDH1	down	corneal epithelium(no cone vs normal)	188
MDH2	down	corneal epithelium(cone vs normal)	188
MDH2	down	corneal epithelium(no cone vs normal)	188
METAP1	up	corneal epithelium(cone vs normal)	188
MIF	down	corneal stroma(cone vs normal)	188
MMP9	up	corneal stroma(cone vs normal)	188
MMP9	up	corneal stroma(no cone vs normal)	188
MMS19	down	corneal epithelium(cone vs normal)	188
MOB1A	down	corneal epithelium(cone vs normal)	188
MOB1A	up	corneal stroma(no cone vs normal)	188
MPI	down	corneal epithelium(cone vs normal)	188
MPST	down	corneal epithelium(cone vs normal)	188
MPST	down	corneal epithelium(no cone vs normal)	188
MRC2	down	corneal stroma(no cone vs normal)	188
MRPL44	down	corneal epithelium(cone vs normal)	188
MSI2	down	corneal epithelium(cone vs normal)	188
MSN	down	corneal stroma(cone vs normal)	188
MSN	down	corneal stroma(no cone vs normal)	188
MTDH	up	corneal epithelium(cone vs normal)	188
MTDH	up	corneal epithelium(no cone vs normal)	188
MTX2	up	corneal epithelium(no cone vs normal)	188
MVK	down	corneal epithelium(cone vs normal)	188
NACA	down	corneal stroma(cone vs normal)	188
NAMPT	up	corneal stroma(no cone vs normal)	188
NANS	down	corneal epithelium(cone vs normal)	188
NAPA	down	corneal epithelium(cone vs normal)	188
NAPA	down	corneal epithelium(no cone vs normal)	188
NCSTN	down	corneal epithelium(cone vs normal)	188
NDEL1	down	corneal epithelium(no cone vs normal)	188
NDUFA2	up	corneal epithelium(cone vs normal)	188
NDUFA2	up	corneal epithelium(no cone vs normal)	188
NDUFA6	down	corneal epithelium(cone vs normal)	188
NDUFA6	down	corneal epithelium(no cone vs normal)	188
NDUFA9	down	corneal epithelium(no cone vs normal)	188
NDUFAB1	down	corneal epithelium(cone vs normal)	188
NDUFAB1	down	corneal epithelium(no cone vs normal)	188
NDUFB11	up	corneal epithelium(cone vs normal)	188
NDUFB11	up	corneal epithelium(no cone vs normal)	188
NDUFB5	up	corneal epithelium(cone vs normal)	188
NDUFB5	up	corneal epithelium(no cone vs normal)	188
NDUFS3	up	corneal epithelium(cone vs normal)	188
NDUFS6	up	corneal epithelium(cone vs normal)	188
NDUFS6	up	corneal epithelium(no cone vs normal)	188
NEDD8	down	corneal epithelium(cone vs normal)	188
NEDD8	down	corneal epithelium(no cone vs normal)	188
NIT2	down	corneal epithelium(cone vs normal)	188
NLRP12	down	corneal stroma(cone vs normal)	188
NME2	down	corneal epithelium(cone vs normal)	188
NME2	up	corneal stroma(cone vs normal)	188
NME2	down	corneal epithelium(no cone vs normal)	188
NNT	up	corneal epithelium(cone vs normal)	188
NOL3	down	corneal epithelium(cone vs normal)	188
NOLC1	up	corneal epithelium(no cone vs normal)	188
NONO	up	corneal epithelium(cone vs normal)	188
NONO	up	corneal epithelium(no cone vs normal)	188
NOP56	up	corneal epithelium(no cone vs normal)	188
NPC2	down	corneal epithelium(cone vs normal)	188
NPEPL1	up	corneal epithelium(cone vs normal)	188
NPEPPS	down	corneal epithelium(cone vs normal)	188
NPEPPS	down	corneal epithelium(no cone vs normal)	188
NQO1	up	corneal stroma(no cone vs normal)	188
NT5C	down	corneal epithelium(cone vs normal)	188
NT5C	down	corneal epithelium(no cone vs normal)	188
NUBP2	down	corneal epithelium(cone vs normal)	188
NUCB2	down	corneal epithelium(cone vs normal)	188
NUCKS1	up	corneal epithelium(cone vs normal)	188
NUDT5	down	corneal epithelium(cone vs normal)	188
NUP205	up	corneal epithelium(cone vs normal)	188
NUP205	up	corneal epithelium(no cone vs normal)	188
OCIAD1	up	corneal epithelium(cone vs normal)	188
OCIAD1	up	corneal epithelium(no cone vs normal)	188
OGN	down	corneal stroma(cone vs normal)	188
OLA1	down	corneal stroma(cone vs normal)	188
OLFML1	down	corneal stroma(cone vs normal)	188
OLFML1	down	corneal stroma(no cone vs normal)	188
OSTC	down	corneal epithelium(cone vs normal)	188
OSTF1	down	corneal epithelium(cone vs normal)	188
OTUB1	down	corneal epithelium(cone vs normal)	188
OTUB1	down	corneal epithelium(no cone vs normal)	188
OTUB1	up	corneal stroma(cone vs normal)	188
OTUB1	up	corneal stroma(no cone vs normal)	188
P4HB	down	corneal stroma(cone vs normal)	188
PA2G4	down	corneal epithelium(cone vs normal)	188
PABPC1	down	corneal stroma(cone vs normal)	188
PABPC1	down	corneal stroma(no cone vs normal)	188
PACSIN2	down	corneal epithelium(no cone vs normal)	188
PAFAH1B2	up	corneal stroma(cone vs normal)	188
PAFAH1B2	up	corneal stroma(no cone vs normal)	188
PAFAH1B2	down	corneal epithelium(cone vs normal)	188
PAFAH1B2	down	corneal epithelium(no cone vs normal)	188
PAK2	up	corneal epithelium(no cone vs normal)	188
PARK7	down	corneal epithelium(cone vs normal)	188
PARK7	down	corneal epithelium(no cone vs normal)	188
PARP1	up	corneal epithelium(cone vs normal)	188
PBDC1	down	corneal epithelium(cone vs normal)	188
PBDC1	down	corneal epithelium(no cone vs normal)	188
PCBP1	down	corneal epithelium(cone vs normal)	188
PCBP2	down	corneal epithelium(cone vs normal)	188
PDCD10	down	corneal epithelium(cone vs normal)	188
PDCD10	down	corneal epithelium(no cone vs normal)	188
PDCD4	up	corneal epithelium(cone vs normal)	188
PDCD4	down	corneal epithelium(no cone vs normal)	188
PDCD5	up	corneal epithelium(cone vs normal)	188
PDCD5	down	corneal epithelium(no cone vs normal)	188
PDIA4	down	corneal epithelium(cone vs normal)	188
PDIA4	down	corneal epithelium(no cone vs normal)	188
PDIA4	down	corneal stroma(cone vs normal)	188
PDIA6	down	corneal stroma(cone vs normal)	188
PDIA6	down	corneal stroma(no cone vs normal)	188
PDLIM1	down	corneal epithelium(no cone vs normal)	188
PDLIM5	up	corneal epithelium(cone vs normal)	188
PDLIM5	up	corneal epithelium(no cone vs normal)	188
PDXK	down	corneal epithelium(cone vs normal)	188
PDXK	down	corneal epithelium(no cone vs normal)	188
PEA15	down	corneal epithelium(cone vs normal)	188
PEA15	down	corneal epithelium(no cone vs normal)	188
PEBP1	down	corneal epithelium(cone vs normal)	188
PEBP1	down	corneal epithelium(no cone vs normal)	188
PEPD	up	corneal stroma(cone vs normal)	188
PFDN2	down	corneal epithelium(no cone vs normal)	188
PFDN4	down	corneal epithelium(cone vs normal)	188
PFDN4	down	corneal epithelium(no cone vs normal)	188
PFDN5	down	corneal epithelium(cone vs normal)	188
PFDN5	down	corneal epithelium(no cone vs normal)	188
PFKL	down	corneal stroma(cone vs normal)	188
PFN1	down	corneal epithelium(cone vs normal)	188
PFN1	down	corneal epithelium(no cone vs normal)	188
PGAM1	down	corneal epithelium(cone vs normal)	188
PGAM1	down	corneal epithelium(no cone vs normal)	188
PGAM1	up	corneal stroma(cone vs normal)	188
PGAM1	up	corneal stroma(no cone vs normal)	188
PGD	down	corneal epithelium(cone vs normal)	188
PGD	down	corneal epithelium(no cone vs normal)	188
PGD	up	corneal stroma(no cone vs normal)	188
PGK1	down	corneal epithelium(cone vs normal)	188
PGK1	down	corneal epithelium(no cone vs normal)	188
PGLS	down	corneal epithelium(cone vs normal)	188
PGLS	down	corneal epithelium(no cone vs normal)	188
PGRMC1	up	corneal epithelium(cone vs normal)	188
PGRMC1	up	corneal epithelium(no cone vs normal)	188
PGRMC1	down	corneal stroma(cone vs normal)	188
PGRMC1	down	corneal stroma(no cone vs normal)	188
PHB	up	corneal epithelium(cone vs normal)	188
PHB	up	corneal epithelium(no cone vs normal)	188
PHB2	up	corneal epithelium(cone vs normal)	188
PHB2	up	corneal epithelium(no cone vs normal)	188
PHGDH	up	corneal stroma(no cone vs normal)	188
PIGS	up	corneal epithelium(cone vs normal)	188
PIGS	up	corneal epithelium(no cone vs normal)	188
PITPNA	up	corneal stroma(no cone vs normal)	188
PKM	up	corneal stroma(no cone vs normal)	188
PKP1	down	corneal epithelium(cone vs normal)	188
PKP1	down	corneal epithelium(no cone vs normal)	188
PLA2G4A	up	corneal epithelium(cone vs normal)	188
PLA2G4A	up	corneal epithelium(no cone vs normal)	188
PLIN3	down	corneal epithelium(cone vs normal)	188
PLIN3	down	corneal epithelium(no cone vs normal)	188
PLS3	down	corneal epithelium(cone vs normal)	188
PLS3	down	corneal epithelium(no cone vs normal)	188
PLXDC2	up	corneal epithelium(cone vs normal)	188
PLXDC2	up	corneal epithelium(no cone vs normal)	188
PMM2	down	corneal epithelium(cone vs normal)	188
PMM2	down	corneal epithelium(no cone vs normal)	188
PMVK	down	corneal epithelium(no cone vs normal)	188
PMVK	up	corneal stroma(cone vs normal)	188
POF1B	down	corneal epithelium(cone vs normal)	188
POF1B	down	corneal epithelium(no cone vs normal)	188
PPA1	down	corneal epithelium(cone vs normal)	188
PPA1	down	corneal epithelium(no cone vs normal)	188
PPA2	down	corneal epithelium(no cone vs normal)	188
PPIA	down	corneal epithelium(cone vs normal)	188
PPIA	down	corneal epithelium(no cone vs normal)	188
PPIL1	down	corneal epithelium(cone vs normal)	188
PPIL3	down	corneal epithelium(cone vs normal)	188
PPP2CA	down	corneal epithelium(cone vs normal)	188
PPP2R2A	up	corneal epithelium(no cone vs normal)	188
PPP2R5D	up	corneal epithelium(no cone vs normal)	188
PRDX1	down	corneal epithelium(cone vs normal)	188
PRDX4	up	corneal epithelium(cone vs normal)	188
PRDX5	down	corneal epithelium(cone vs normal)	188
PRDX5	down	corneal epithelium(no cone vs normal)	188
PRDX5	up	corneal stroma(cone vs normal)	188
PRDX6	down	corneal epithelium(cone vs normal)	188
PRDX6	down	corneal epithelium(no cone vs normal)	188
PRELP	down	corneal stroma(cone vs normal)	188
PRELP	down	corneal stroma(no cone vs normal)	188
PREP	down	corneal epithelium(cone vs normal)	188
PREP	down	corneal epithelium(no cone vs normal)	188
PREP	up	corneal stroma(cone vs normal)	188
PRKRA	up	corneal epithelium(no cone vs normal)	188
PROSC	down	corneal epithelium(cone vs normal)	188
PROSC	down	corneal epithelium(no cone vs normal)	188
PROSC	up	corneal stroma(no cone vs normal)	188
PRPF40A	down	corneal epithelium(no cone vs normal)	188
PRPF8	up	corneal epithelium(cone vs normal)	188
PRSS1	up	corneal epithelium(cone vs normal)	188
PSAP	down	corneal epithelium(cone vs normal)	188
PSAP	down	corneal epithelium(no cone vs normal)	188
PSAT1	up	corneal stroma(no cone vs normal)	188
PSAT1	down	corneal epithelium(cone vs normal)	188
PSMA4	up	corneal stroma(cone vs normal)	188
PSMA4	up	corneal stroma(no cone vs normal)	188
PSMB4	up	corneal epithelium(cone vs normal)	188
PSMB4	up	corneal epithelium(no cone vs normal)	188
PSMB6	up	corneal epithelium(cone vs normal)	188
PSMC6	down	corneal epithelium(no cone vs normal)	188
PSMC6	down	corneal epithelium(cone vs normal)	188
PSMD11	down	corneal epithelium(cone vs normal)	188
PSME1	down	corneal epithelium(cone vs normal)	188
PSME1	down	corneal epithelium(no cone vs normal)	188
PSME1	up	corneal stroma(cone vs normal)	188
PSMF1	down	corneal epithelium(cone vs normal)	188
PTBP1	down	corneal stroma(cone vs normal)	188
PTBP3	up	corneal epithelium(cone vs normal)	188
PTBP3	up	corneal epithelium(no cone vs normal)	188
PTER	down	corneal epithelium(cone vs normal)	188
PTGDS	up	corneal epithelium(no cone vs normal)	188
PTGDS	up	corneal stroma(cone vs normal)	188
PTGDS	up	corneal stroma(no cone vs normal)	188
PTGR1	up	corneal stroma(no cone vs normal)	188
PTGS2	up	corneal stroma(cone vs normal)	188
PTGS2	up	corneal stroma(no cone vs normal)	188
PTRF	up	corneal epithelium(cone vs normal)	188
PTRF	up	corneal epithelium(no cone vs normal)	188
PURA	down	corneal stroma(cone vs normal)	188
PURB	up	corneal epithelium(cone vs normal)	188
PURB	up	corneal epithelium(no cone vs normal)	188
PYCARD	down	corneal epithelium(cone vs normal)	188
PYCARD	up	corneal stroma(no cone vs normal)	188
PYCARD	down	corneal epithelium(no cone vs normal)	188
QDPR	down	corneal epithelium(no cone vs normal)	188
RAB10	up	corneal stroma(no cone vs normal)	188
RAB11B	down	corneal epithelium(cone vs normal)	188
RAB12	up	corneal epithelium(cone vs normal)	188
RAB1A	down	corneal epithelium(cone vs normal)	188
RAB25	down	corneal epithelium(cone vs normal)	188
RAB2A	down	corneal stroma(cone vs normal)	188
RAB5A	up	corneal epithelium(no cone vs normal)	188
RAB5B	up	corneal epithelium(cone vs normal)	188
RAB5C	up	corneal epithelium(cone vs normal)	188
RAB5C	up	corneal epithelium(no cone vs normal)	188
RAB6B	up	corneal epithelium(cone vs normal)	188
RAB6B	up	corneal epithelium(no cone vs normal)	188
RAB8B	up	corneal epithelium(cone vs normal)	188
RAB8B	up	corneal epithelium(no cone vs normal)	188
RAC1	down	corneal stroma(cone vs normal)	188
RACK1	down	corneal stroma(cone vs normal)	188
RALA	up	corneal epithelium(cone vs normal)	188
RALA	up	corneal epithelium(no cone vs normal)	188
RANBP1	up	corneal stroma(no cone vs normal)	188
RANBP2	up	corneal epithelium(no cone vs normal)	188
RANBP2	up	corneal epithelium(cone vs normal)	188
RAP1B	up	corneal stroma(no cone vs normal)	188
RBBP9	down	corneal epithelium(cone vs normal)	188
RBBP9	down	corneal epithelium(no cone vs normal)	188
RBM14	up	corneal epithelium(cone vs normal)	188
RBM14	up	corneal epithelium(no cone vs normal)	188
RBM3	down	corneal epithelium(cone vs normal)	188
RBM39	up	corneal epithelium(no cone vs normal)	188
RBP3	down	corneal stroma(cone vs normal)	188
RCN3	up	corneal stroma(cone vs normal)	188
RDH11	up	corneal epithelium(no cone vs normal)	188
RECQL	up	corneal epithelium(cone vs normal)	188
REEP5	up	corneal epithelium(cone vs normal)	188
REEP5	up	corneal epithelium(no cone vs normal)	188
REEP6	up	corneal epithelium(cone vs normal)	188
REEP6	up	corneal epithelium(no cone vs normal)	188
RETSAT	up	corneal epithelium(cone vs normal)	188
RHOA	down	corneal stroma(cone vs normal)	188
RHOA	down	corneal stroma(no cone vs normal)	188
RIDA	down	corneal epithelium(no cone vs normal)	188
RNH1	down	corneal epithelium(cone vs normal)	188
RNH1	down	corneal epithelium(no cone vs normal)	188
RPA3	down	corneal epithelium(cone vs normal)	188
RPL11	down	corneal stroma(cone vs normal)	188
RPL15	up	corneal epithelium(cone vs normal)	188
RPL15	up	corneal epithelium(no cone vs normal)	188
RPL22	down	corneal epithelium(cone vs normal)	188
RPL22	up	corneal stroma(no cone vs normal)	188
RPL28	up	corneal epithelium(cone vs normal)	188
RPL28	up	corneal epithelium(no cone vs normal)	188
RPL29	up	corneal epithelium(no cone vs normal)	188
RPL31	up	corneal epithelium(cone vs normal)	188
RPL31	up	corneal epithelium(no cone vs normal)	188
RPL35	up	corneal epithelium(no cone vs normal)	188
RPL35A	up	corneal epithelium(cone vs normal)	188
RPL36AL	up	corneal epithelium(cone vs normal)	188
RPL36AL	up	corneal epithelium(no cone vs normal)	188
RPL8	up	corneal epithelium(cone vs normal)	188
RPLP0	down	corneal epithelium(cone vs normal)	188
RPLP0	up	corneal stroma(cone vs normal)	188
RPLP0	up	corneal stroma(no cone vs normal)	188
RPN1	up	corneal epithelium(no cone vs normal)	188
RPRD1B	down	corneal epithelium(cone vs normal)	188
RPRD1B	down	corneal epithelium(no cone vs normal)	188
RPS12	up	corneal stroma(no cone vs normal)	188
RPS13	up	corneal epithelium(no cone vs normal)	188
RPS15	down	corneal epithelium(cone vs normal)	188
RPS15	down	corneal epithelium(no cone vs normal)	188
RPS19	up	corneal epithelium(cone vs normal)	188
RPS21	down	corneal stroma(cone vs normal)	188
RPS21	down	corneal stroma(no cone vs normal)	188
RPS25	down	corneal epithelium(cone vs normal)	188
RPS27	up	corneal epithelium(cone vs normal)	188
RPS27	up	corneal epithelium(no cone vs normal)	188
RPS27A	up	corneal epithelium(cone vs normal)	188
RPS27A	up	corneal epithelium(no cone vs normal)	188
RPS5	down	corneal epithelium(cone vs normal)	188
RPS5	down	corneal epithelium(no cone vs normal)	188
RPS7	down	corneal stroma(cone vs normal)	188
RPS7	down	corneal stroma(no cone vs normal)	188
RTN4	down	corneal epithelium(cone vs normal)	188
RUVBL1	down	corneal stroma(cone vs normal)	188
RUVBL1	down	corneal stroma(no cone vs normal)	188
RUVBL2	up	corneal epithelium(cone vs normal)	188
RUVBL2	up	corneal epithelium(no cone vs normal)	188
RUVBL2	up	corneal stroma(cone vs normal)	188
RUVBL2	up	corneal stroma(no cone vs normal)	188
S100A10	up	corneal stroma(no cone vs normal)	188
S100A10	down	corneal epithelium(cone vs normal)	188
S100A10	up	corneal stroma(cone vs normal)	188
S100A11	down	corneal epithelium(no cone vs normal)	188
S100A11	down	corneal epithelium(cone vs normal)	188
S100A4	up	corneal epithelium(cone vs normal)	188
S100A6	up	corneal epithelium(cone vs normal)	188
SAR1A	up	corneal epithelium(cone vs normal)	188
SCAMP3	up	corneal epithelium(cone vs normal)	188
SCEL	down	corneal epithelium(cone vs normal)	188
SCGB2A1	down	corneal epithelium(cone vs normal)	188
SCGB2A1	down	corneal epithelium(no cone vs normal)	188
SCIN	up	corneal stroma(cone vs normal)	188
SCIN	up	corneal stroma(no cone vs normal)	188
SCRN1	down	corneal stroma(cone vs normal)	188
SEC11A	down	corneal epithelium(cone vs normal)	188
SEC22B	up	corneal epithelium(cone vs normal)	188
SEC22B	up	corneal epithelium(no cone vs normal)	188
SEC61A1	up	corneal epithelium(cone vs normal)	188
SEC61A1	up	corneal epithelium(no cone vs normal)	188
SEL1L	up	corneal epithelium(cone vs normal)	188
SELENBP1	down	corneal epithelium(cone vs normal)	188
SELENBP1	down	corneal epithelium(no cone vs normal)	188
SELENOS	up	corneal epithelium(cone vs normal)	188
SEPT11	down	corneal stroma(cone vs normal)	188
SEPT11	down	corneal stroma(no cone vs normal)	188
SEPT2	down	corneal stroma(no cone vs normal)	188
SEPT9	up	corneal epithelium(cone vs normal)	188
SEPT9	up	corneal epithelium(no cone vs normal)	188
SERPINA3	up	corneal epithelium(cone vs normal)	188
SERPINA3	up	corneal epithelium(no cone vs normal)	188
SERPINA4	up	corneal stroma(no cone vs normal)	188
SERPINA4	up	corneal stroma(cone vs normal)	188
SERPINA5	up	corneal stroma(cone vs normal)	188
SERPINA5	up	corneal stroma(no cone vs normal)	188
SERPINB1	down	corneal epithelium(cone vs normal)	188
SERPINB5	up	corneal stroma(no cone vs normal)	188
SERPINB5	down	corneal epithelium(cone vs normal)	188
SERPINB5	down	corneal epithelium(no cone vs normal)	188
SERPINB5	up	corneal stroma(cone vs normal)	188
SERPINB6	down	corneal stroma(no cone vs normal)	188
SERPINB6	down	corneal stroma(cone vs normal)	188
SERPINC1	up	corneal epithelium(cone vs normal)	188
SERPINC1	up	corneal epithelium(no cone vs normal)	188
SERPINF1	up	corneal epithelium(cone vs normal)	188
SERPINF1	up	corneal epithelium(no cone vs normal)	188
SERPINF2	up	corneal stroma(no cone vs normal)	188
SERPINF2	up	corneal stroma(cone vs normal)	188
SETD7	down	corneal epithelium(cone vs normal)	188
SETD7	down	corneal epithelium(no cone vs normal)	188
SF3A1	up	corneal epithelium(cone vs normal)	188
SF3A1	up	corneal epithelium(no cone vs normal)	188
SF3A3	down	corneal epithelium(cone vs normal)	188
SF3B1	up	corneal epithelium(cone vs normal)	188
SF3B1	up	corneal epithelium(no cone vs normal)	188
SF3B2	up	corneal epithelium(cone vs normal)	188
SF3B2	up	corneal epithelium(no cone vs normal)	188
SFN	up	corneal stroma(no cone vs normal)	188
SFN	up	corneal stroma(cone vs normal)	188
SFXN3	up	corneal epithelium(no cone vs normal)	188
SH3BGRL	down	corneal epithelium(cone vs normal)	188
SH3BGRL	down	corneal epithelium(no cone vs normal)	188
SH3BGRL3	down	corneal stroma(no cone vs normal)	188
SH3BP1	up	corneal epithelium(cone vs normal)	188
SH3BP1	up	corneal epithelium(no cone vs normal)	188
SHMT1	up	corneal stroma(no cone vs normal)	188
SHMT1	down	corneal epithelium(cone vs normal)	188
SLC2A1	down	corneal stroma(no cone vs normal)	188
SLK	up	corneal epithelium(cone vs normal)	188
SLK	up	corneal epithelium(no cone vs normal)	188
SND1	up	corneal epithelium(cone vs normal)	188
SNRNP70	up	corneal epithelium(cone vs normal)	188
SNRNP70	up	corneal epithelium(no cone vs normal)	188
SNTB2	up	corneal epithelium(cone vs normal)	188
SNTB2	down	corneal stroma(no cone vs normal)	188
SNX1	down	corneal epithelium(cone vs normal)	188
SNX1	down	corneal epithelium(no cone vs normal)	188
SNX2	down	corneal stroma(cone vs normal)	188
SNX2	down	corneal stroma(no cone vs normal)	188
SNX3	down	corneal epithelium(cone vs normal)	188
SNX3	down	corneal epithelium(no cone vs normal)	188
SOD1	down	corneal epithelium(cone vs normal)	188
SOD1	up	corneal stroma(cone vs normal)	188
SOD1	up	corneal stroma(no cone vs normal)	188
SOD2	down	corneal epithelium(cone vs normal)	188
SOD2	down	corneal epithelium(no cone vs normal)	188
SPCS2	up	corneal epithelium(cone vs normal)	188
SPON1	up	corneal stroma(no cone vs normal)	188
SPR	down	corneal epithelium(no cone vs normal)	188
SQRDL	up	corneal epithelium(cone vs normal)	188
SRI	down	corneal epithelium(cone vs normal)	188
SRI	down	corneal epithelium(no cone vs normal)	188
SRM	up	corneal stroma(cone vs normal)	188
SRP9	down	corneal epithelium(cone vs normal)	188
SRRM1	up	corneal epithelium(cone vs normal)	188
SRSF2	down	corneal stroma(cone vs normal)	188
SRSF2	down	corneal stroma(no cone vs normal)	188
SRSF5	down	corneal epithelium(no cone vs normal)	188
SSBP1	up	corneal epithelium(cone vs normal)	188
SSRP1	down	corneal epithelium(cone vs normal)	188
STEAP4	down	corneal stroma(cone vs normal)	188
STEAP4	down	corneal stroma(no cone vs normal)	188
STIM1	up	corneal epithelium(cone vs normal)	188
STK26	down	corneal epithelium(no cone vs normal)	188
STX7	down	corneal epithelium(cone vs normal)	188
STX7	down	corneal epithelium(no cone vs normal)	188
SUCLG2	down	corneal epithelium(cone vs normal)	188
SUMO4	down	corneal epithelium(cone vs normal)	188
SUMO4	down	corneal epithelium(no cone vs normal)	188
SUN1	up	corneal epithelium(no cone vs normal)	188
SYNGR2	up	corneal epithelium(cone vs normal)	188
SYNGR2	up	corneal epithelium(no cone vs normal)	188
SYNJ2BP	up	corneal epithelium(cone vs normal)	188
SYNJ2BP	up	corneal epithelium(no cone vs normal)	188
SYTL1	up	corneal epithelium(cone vs normal)	188
SYTL1	up	corneal epithelium(no cone vs normal)	188
TACSTD2	up	corneal stroma(no cone vs normal)	188
TAF15	down	corneal epithelium(no cone vs normal)	188
TAF15	down	corneal epithelium(cone vs normal)	188
TAGLN2	down	corneal epithelium(no cone vs normal)	188
TAGLN2	up	corneal stroma(cone vs normal)	188
TAGLN2	up	corneal stroma(no cone vs normal)	188
TAGLN2	down	corneal epithelium(cone vs normal)	188
TAOK1	up	corneal epithelium(cone vs normal)	188
TAOK1	up	corneal epithelium(no cone vs normal)	188
TARS	down	corneal stroma(no cone vs normal)	188
TCEA1	down	corneal epithelium(cone vs normal)	188
TCEA1	down	corneal epithelium(no cone vs normal)	188
TCEB1	down	corneal epithelium(no cone vs normal)	188
TCERG1	up	corneal epithelium(cone vs normal)	188
TCERG1	up	corneal epithelium(no cone vs normal)	188
TES	up	corneal epithelium(cone vs normal)	188
TES	up	corneal epithelium(no cone vs normal)	188
TF	up	corneal epithelium(cone vs normal)	188
TF	up	corneal epithelium(no cone vs normal)	188
TF	up	corneal stroma(cone vs normal)	188
TFRC	up	corneal epithelium(cone vs normal)	188
TGM2	down	corneal epithelium(cone vs normal)	188
TGM2	down	corneal epithelium(no cone vs normal)	188
THBS4	down	corneal stroma(cone vs normal)	188
THUMPD1	up	corneal stroma(no cone vs normal)	188
TICAM2	up	corneal epithelium(cone vs normal)	188
TICAM2	up	corneal epithelium(no cone vs normal)	188
TIMM13	down	corneal epithelium(cone vs normal)	188
TIMP2	down	corneal stroma(cone vs normal)	188
TIMP2	down	corneal stroma(no cone vs normal)	188
TJP1	down	corneal epithelium(cone vs normal)	188
TKFC	down	corneal epithelium(cone vs normal)	188
TKFC	down	corneal epithelium(no cone vs normal)	188
TKT	down	corneal epithelium(cone vs normal)	188
TKT	down	corneal epithelium(no cone vs normal)	188
TLN1	down	corneal stroma(cone vs normal)	188
TMBIM1	down	corneal epithelium(no cone vs normal)	188
TMBIM1	down	corneal epithelium(cone vs normal)	188
TMED10	up	corneal stroma(no cone vs normal)	188
TMED10	up	corneal stroma(cone vs normal)	188
TMEM109	up	corneal epithelium(cone vs normal)	188
TMEM109	up	corneal epithelium(no cone vs normal)	188
TMEM123	up	corneal epithelium(cone vs normal)	188
TMEM123	up	corneal epithelium(no cone vs normal)	188
TMEM43	up	corneal stroma(no cone vs normal)	188
TMPO	down	corneal stroma(cone vs normal)	188
TMPRSS4	up	corneal epithelium(cone vs normal)	188
TMPRSS4	up	corneal epithelium(no cone vs normal)	188
TNKS1BP1	down	corneal epithelium(cone vs normal)	188
TOLLIP	down	corneal epithelium(cone vs normal)	188
TOLLIP	up	corneal stroma(cone vs normal)	188
TOM1L2	up	corneal epithelium(cone vs normal)	188
TOMM22	down	corneal epithelium(cone vs normal)	188
TOMM22	down	corneal epithelium(no cone vs normal)	188
TOMM70	down	corneal epithelium(cone vs normal)	188
TOR1AIP1	up	corneal epithelium(cone vs normal)	188
TOR1AIP1	up	corneal epithelium(no cone vs normal)	188
TP53I3	up	corneal stroma(no cone vs normal)	188
TP53I3	down	corneal epithelium(no cone vs normal)	188
TPD52L2	down	corneal epithelium(cone vs normal)	188
TPD52L2	up	corneal stroma(cone vs normal)	188
TPD52L2	up	corneal stroma(no cone vs normal)	188
TPD52L2	down	corneal epithelium(no cone vs normal)	188
TPI1	down	corneal epithelium(cone vs normal)	188
TPI1	down	corneal epithelium(no cone vs normal)	188
TPM3	up	corneal stroma(cone vs normal)	188
TPM3	up	corneal stroma(no cone vs normal)	188
TPM4	down	corneal epithelium(cone vs normal)	188
TPM4	down	corneal epithelium(no cone vs normal)	188
TPM4	up	corneal stroma(no cone vs normal)	188
TPP1	up	corneal epithelium(cone vs normal)	188
TPP1	up	corneal epithelium(no cone vs normal)	188
TRAPPC3	up	corneal epithelium(cone vs normal)	188
TRIM29	up	corneal stroma(cone vs normal)	188
TRIM29	up	corneal stroma(no cone vs normal)	188
TRIM56	down	corneal epithelium(no cone vs normal)	188
TRIP10	down	corneal epithelium(cone vs normal)	188
TSN	up	corneal stroma(cone vs normal)	188
TSTD1	up	corneal epithelium(cone vs normal)	188
TSTD1	up	corneal epithelium(no cone vs normal)	188
TSTD1	up	corneal stroma(cone vs normal)	188
TSTD1	up	corneal stroma(no cone vs normal)	188
TTR	up	corneal stroma(cone vs normal)	188
TTR	up	corneal stroma(no cone vs normal)	188
TUBA1C	down	corneal epithelium(cone vs normal)	188
TUBA1C	down	corneal epithelium(no cone vs normal)	188
TUBA1C	up	corneal stroma(no cone vs normal)	188
TUBA1C	up	corneal stroma(cone vs normal)	188
TUBA4A	up	corneal stroma(cone vs normal)	188
TUBA4A	up	corneal stroma(no cone vs normal)	188
TUBB	down	corneal epithelium(cone vs normal)	188
TUBB2A	down	corneal epithelium(cone vs normal)	188
TUBB2A	down	corneal epithelium(no cone vs normal)	188
TUBB2A	up	corneal stroma(cone vs normal)	188
TUBB2A	up	corneal stroma(no cone vs normal)	188
TUBB4B	up	corneal stroma(cone vs normal)	188
TUBB4B	up	corneal stroma(no cone vs normal)	188
TUBB6	up	corneal stroma(cone vs normal)	188
TUBB6	up	corneal stroma(no cone vs normal)	188
TUFM	down	corneal epithelium(cone vs normal)	188
TWF1	down	corneal epithelium(cone vs normal)	188
TWF2	up	corneal stroma(cone vs normal)	188
TXN	down	corneal epithelium(cone vs normal)	188
TXN	down	corneal epithelium(no cone vs normal)	188
TXN	up	corneal stroma(no cone vs normal)	188
TXN	up	corneal stroma(cone vs normal)	188
TXNDC5	down	corneal stroma(cone vs normal)	188
TXNDC5	down	corneal stroma(no cone vs normal)	188
TXNDC5	down	corneal stroma(no cone vs normal)	188
TXNRD1	down	corneal epithelium(cone vs normal)	188
U2AF2	down	corneal epithelium(cone vs normal)	188
UBE2D2	up	corneal stroma(no cone vs normal)	188
UBE2L3	down	corneal epithelium(cone vs normal)	188
UBE2L3	down	corneal epithelium(no cone vs normal)	188
UBE2N	down	corneal epithelium(cone vs normal)	188
UBE2N	down	corneal epithelium(no cone vs normal)	188
UBQLN2	up	corneal epithelium(cone vs normal)	188
UBQLN2	up	corneal epithelium(no cone vs normal)	188
UBR4	up	corneal epithelium(no cone vs normal)	188
UCHL3	down	corneal epithelium(cone vs normal)	188
UNC45A	up	corneal epithelium(cone vs normal)	188
UPF1	up	corneal epithelium(cone vs normal)	188
UPF1	up	corneal epithelium(no cone vs normal)	188
UQCRC1	down	corneal stroma(no cone vs normal)	188
UQCRH	up	corneal epithelium(cone vs normal)	188
UQCRH	up	corneal epithelium(no cone vs normal)	188
USP5	down	corneal stroma(cone vs normal)	188
USP9X	up	corneal epithelium(cone vs normal)	188
VAMP3	up	corneal epithelium(no cone vs normal)	188
VAPA	down	corneal epithelium(cone vs normal)	188
VAPB	up	corneal epithelium(cone vs normal)	188
VAPB	up	corneal epithelium(no cone vs normal)	188
VBP1	down	corneal epithelium(no cone vs normal)	188
VBP1	down	corneal epithelium(cone vs normal)	188
VCP	down	corneal stroma(no cone vs normal)	188
VDAC1	up	corneal stroma(no cone vs normal)	188
VDAC2	down	corneal stroma(cone vs normal)	188
VIM	up	corneal epithelium(cone vs normal)	188
VIM	up	corneal epithelium(no cone vs normal)	188
VPS26A	down	corneal epithelium(cone vs normal)	188
VPS26B	up	corneal epithelium(cone vs normal)	188
VPS26B	up	corneal epithelium(no cone vs normal)	188
VPS29	down	corneal epithelium(cone vs normal)	188
VPS37C	down	corneal epithelium(no cone vs normal)	188
VPS4A	up	corneal epithelium(cone vs normal)	188
VTI1B	down	corneal epithelium(cone vs normal)	188
VTI1B	down	corneal epithelium(no cone vs normal)	188
VWA5A	down	corneal epithelium(cone vs normal)	188
WARS	up	corneal stroma(no cone vs normal)	188
WARS	down	corneal epithelium(cone vs normal)	188
WARS	up	corneal stroma(cone vs normal)	188
XPO7	up	corneal epithelium(cone vs normal)	188
XRCC5	down	corneal epithelium(cone vs normal)	188
YBX3	down	corneal epithelium(cone vs normal)	188
YBX3	down	corneal epithelium(no cone vs normal)	188
YWHAB	up	corneal epithelium(cone vs normal)	188
YWHAB	up	corneal stroma(no cone vs normal)	188
YWHAQ	down	corneal epithelium(cone vs normal)	188
YWHAQ	down	corneal epithelium(no cone vs normal)	188
YWHAZ	up	corneal stroma(cone vs normal)	188
YWHAZ	up	corneal stroma(no cone vs normal)	188
ZNF185	down	corneal epithelium(no cone vs normal)	188
AR	up	corneal tissue	189
PGR	down	corneal tissue	189
Notch1	down	corneal epithelium	134
PLLP	down	corneal epithelium	134
FRZB	up	corneal tissue	190
SFRP1	up	corneal tissue	190
SFRP2	up	corneal tissue	190
SFRP4	up	corneal tissue	190
SFRP5	up	corneal tissue	190
HGF	up	corneal tissue	191
MET	up	corneal tissue	191
PTPRF	up	corneal tissue	135
gelatin- and casein-digesting activities	up	corneal tissue	192
CTSB	up	corneal tissue	192
CTSG	up	corneal tissue	192
HSPB1	up	corneal tissue	193
IL1	up	corneal tissue	193
TGFB1	up	corneal tissue	193
TNC	up	corneal tissue	193
VIM	up	corneal tissue	193
Notes: "-", The type of change is not described in the reference.
